# Supplementary material for: Greater than recommended stiffness and power setting of a stance-phase powered leg prosthesis can improve step-to-step transition work and effective foot length ratio during walking in people with transtibial amputation
Source: Front Bioeng Biotechnol. 2024 Jul 1;12:1336520. doi: 10.3389/fbioe.2024.1336520 (PMC11246994; doi:10.3389/fbioe.2024.1336520)
Supplement: Supplementary file 4 [file DataSheet2.csv]

Sub	Mass	Stiff_cat	Power	Speed	Leg	Transition	Wpos	Wneg	Wpos_trail	Wpos_lead	Wneg_trail	Wneg_lead	EFLR	Cat_num	Size	Heel_stiff	Fore_stiff
sub1	59	rec	no_power	0.75	UL	UL2AL	7.95	-1.57	7.14	0.81	-0.05	-1.51	0.831	3	25	45.02	37.24
sub1	59	rec	no_power	0.75	AL	AL2UL	5.42	-2.65	4.94	0.47	-0.38	-2.26	0.934	3	25	45.02	37.24
sub1	59	rec	no_power	1.00	UL	UL2AL	8.83	-4.25	8.20	0.63	-0.01	-4.25	0.865	3	25	45.02	37.24
sub1	59	rec	no_power	1.00	AL	AL2UL	5.55	-3.70	5.16	0.38	-0.48	-3.22	0.894	3	25	45.02	37.24
sub1	59	rec	no_power	1.25	UL	UL2AL	12.56	-6.06	11.81	0.75	0.00	-6.06	0.854	3	25	45.02	37.24
sub1	59	rec	no_power	1.25	AL	AL2UL	6.50	-6.57	6.11	0.39	-0.24	-6.33	0.938	3	25	45.02	37.24
sub1	59	rec	no_power	1.50	UL	UL2AL	17.31	-9.32	16.71	0.60	0.00	-9.32	0.885	3	25	45.02	37.24
sub1	59	rec	no_power	1.50	AL	AL2UL	4.46	-16.53	4.40	0.06	-0.83	-15.70	0.973	3	25	45.02	37.24
sub1	59	rec	no_power	1.75	UL	UL2AL	17.69	-16.81	17.55	0.14	0.00	-16.81	0.899	3	25	45.02	37.24
sub1	59	rec	no_power	1.75	AL	AL2UL	4.94	-24.21	4.94	0.00	-0.72	-23.49	0.994	3	25	45.02	37.24
sub1	59	up1	no_power	0.75	UL	UL2AL	8.76	-1.98	8.01	0.75	-0.02	-1.97	0.828	4	25	49.66	41.08
sub1	59	up1	no_power	0.75	AL	AL2UL	4.00	-3.13	3.52	0.48	-0.80	-2.33	0.882	4	25	49.66	41.08
sub1	59	up1	no_power	1.00	UL	UL2AL	8.86	-3.49	8.40	0.46	0.00	-3.49	0.838	4	25	49.66	41.08
sub1	59	up1	no_power	1.00	AL	AL2UL	4.72	-4.65	4.21	0.51	-0.17	-4.48	0.894	4	25	49.66	41.08
sub1	59	up1	no_power	1.25	UL	UL2AL	12.31	-4.89	11.89	0.42	0.00	-4.89	0.852	4	25	49.66	41.08
sub1	59	up1	no_power	1.25	AL	AL2UL	5.17	-7.94	4.93	0.25	-0.19	-7.75	0.936	4	25	49.66	41.08
sub1	59	up1	no_power	1.50	UL	UL2AL	16.44	-9.88	15.87	0.57	0.00	-9.88	0.886	4	25	49.66	41.08
sub1	59	up1	no_power	1.50	AL	AL2UL	6.04	-10.21	5.77	0.27	-0.07	-10.14	0.950	4	25	49.66	41.08
sub1	59	up1	no_power	1.75	UL	UL2AL	19.43	-15.16	19.38	0.05	0.00	-15.16	0.878	4	25	49.66	41.08
sub1	59	up1	no_power	1.75	AL	AL2UL	7.25	-16.71	7.13	0.12	0.00	-16.71	0.997	4	25	49.66	41.08
sub1	59	down1	no_power	0.75	UL	UL2AL	9.13	-1.97	7.74	1.39	-0.25	-1.72	0.834	2	25	40.38	33.40
sub1	59	down1	no_power	0.75	AL	AL2UL	4.76	-2.25	4.07	0.69	-0.63	-1.61	0.822	2	25	40.38	33.40
sub1	59	down1	no_power	1.00	UL	UL2AL	10.46	-3.42	9.66	0.80	-0.03	-3.39	0.872	2	25	40.38	33.40
sub1	59	down1	no_power	1.00	AL	AL2UL	5.74	-3.44	4.98	0.76	-0.65	-2.80	0.851	2	25	40.38	33.40
sub1	59	down1	no_power	1.25	UL	UL2AL	12.25	-5.52	11.49	0.76	0.00	-5.52	0.875	2	25	40.38	33.40
sub1	59	down1	no_power	1.25	AL	AL2UL	5.86	-5.53	4.77	1.08	-0.42	-5.12	0.873	2	25	40.38	33.40
sub1	59	down1	no_power	1.50	UL	UL2AL	17.56	-7.92	16.86	0.70	0.00	-7.92	0.906	2	25	40.38	33.40
sub1	59	down1	no_power	1.50	AL	AL2UL	5.59	-12.01	5.26	0.33	-0.21	-11.80	0.946	2	25	40.38	33.40
sub1	59	down1	no_power	1.75	UL	UL2AL	20.96	-12.42	20.23	0.73	0.00	-12.42	0.913	2	25	40.38	33.40
sub1	59	down1	no_power	1.75	AL	AL2UL	7.07	-16.57	6.69	0.39	-0.02	-16.55	0.976	2	25	40.38	33.40
sub1	59	down2	no_power	0.75	UL	UL2AL	9.15	-1.80	7.53	1.61	-0.37	-1.43	0.837	1	25	35.74	29.56
sub1	59	down2	no_power	0.75	AL	AL2UL	3.92	-2.99	3.16	0.76	-1.10	-1.89	0.778	1	25	35.74	29.56
sub1	59	down2	no_power	1.00	UL	UL2AL	11.62	-2.81	10.64	0.98	-0.01	-2.79	0.860	1	25	35.74	29.56
sub1	59	down2	no_power	1.00	AL	AL2UL	4.57	-5.34	4.19	0.38	-0.73	-4.61	0.843	1	25	35.74	29.56
sub1	59	down2	no_power	1.25	UL	UL2AL	13.07	-4.20	12.05	1.02	0.00	-4.20	0.886	1	25	35.74	29.56
sub1	59	down2	no_power	1.25	AL	AL2UL	5.22	-5.91	4.30	0.92	-0.42	-5.49	0.872	1	25	35.74	29.56
sub1	59	down2	no_power	1.50	UL	UL2AL	17.45	-8.51	17.12	0.33	0.00	-8.51	0.914	1	25	35.74	29.56
sub1	59	down2	no_power	1.50	AL	AL2UL	4.98	-13.43	4.82	0.16	-0.20	-13.23	0.911	1	25	35.74	29.56
sub1	59	down2	no_power	1.75	UL	UL2AL	20.57	-11.42	20.06	0.51	0.00	-11.42	0.918	1	25	35.74	29.56
sub1	59	down2	no_power	1.75	AL	AL2UL	3.37	-23.59	3.36	0.01	-1.16	-22.43	0.926	1	25	35.74	29.56
sub1	60	rec	rec	0.75	UL	UL2AL	11.78	-1.63	9.45	2.33	-0.61	-1.02	0.786	3	25	45.02	37.24
sub1	60	rec	rec	0.75	AL	AL2UL	6.58	-3.39	6.01	0.58	-0.32	-3.07	0.848	3	25	45.02	37.24
sub1	60	rec	rec	1.00	UL	UL2AL	10.75	-2.88	9.82	0.93	-0.11	-2.77	0.829	3	25	45.02	37.24
sub1	60	rec	rec	1.00	AL	AL2UL	8.63	-4.73	8.10	0.53	-0.23	-4.49	0.871	3	25	45.02	37.24
sub1	60	rec	rec	1.25	UL	UL2AL	12.90	-3.31	11.95	0.95	-0.13	-3.19	0.826	3	25	45.02	37.24
sub1	60	rec	rec	1.25	AL	AL2UL	10.00	-9.15	9.32	0.68	-0.02	-9.13	0.924	3	25	45.02	37.24
sub1	60	rec	rec	1.50	UL	UL2AL	13.88	-10.34	13.85	0.03	0.00	-10.34	0.884	3	25	45.02	37.24
sub1	60	rec	rec	1.50	AL	AL2UL	19.06	-13.68	18.95	0.11	0.00	-13.68	0.951	3	25	45.02	37.24
sub1	60	rec	rec	1.75	UL	UL2AL	17.65	-15.40	17.65	0.00	0.00	-15.40	0.880	3	25	45.02	37.24
sub1	60	rec	rec	1.75	AL	AL2UL	20.75	-17.96	20.52	0.23	0.00	-17.96	0.966	3	25	45.02	37.24
sub1	60	up1	rec	0.75	UL	UL2AL	11.24	-1.70	9.15	2.08	-0.15	-1.56	0.826	4	25	49.66	41.08
sub1	60	up1	rec	0.75	AL	AL2UL	7.08	-2.94	6.43	0.65	-0.20	-2.74	0.904	4	25	49.66	41.08
sub1	60	up1	rec	1.00	UL	UL2AL	11.07	-3.42	10.31	0.75	0.00	-3.42	0.843	4	25	49.66	41.08
sub1	60	up1	rec	1.00	AL	AL2UL	6.25	-6.27	5.73	0.52	-0.07	-6.19	0.924	4	25	49.66	41.08
sub1	60	up1	rec	1.25	UL	UL2AL	12.06	-5.09	11.87	0.19	-0.07	-5.02	0.864	4	25	49.66	41.08
sub1	60	up1	rec	1.25	AL	AL2UL	9.96	-7.36	9.29	0.67	-0.01	-7.35	0.937	4	25	49.66	41.08
sub1	60	up1	rec	1.50	UL	UL2AL	15.25	-8.99	15.13	0.12	0.00	-8.99	0.883	4	25	49.66	41.08
sub1	60	up1	rec	1.50	AL	AL2UL	16.21	-12.75	15.99	0.22	0.00	-12.75	0.978	4	25	49.66	41.08
sub1	60	up1	rec	1.75	UL	UL2AL	18.77	-13.66	18.71	0.06	0.00	-13.66	0.892	4	25	49.66	41.08
sub1	60	up1	rec	1.75	AL	AL2UL	16.48	-19.77	16.47	0.01	0.00	-19.77	1.013	4	25	49.66	41.08
sub1	60	down1	rec	0.75	UL	UL2AL	11.82	-2.59	9.21	2.61	-0.94	-1.65	0.785	2	25	40.38	33.40
sub1	60	down1	rec	0.75	AL	AL2UL	7.18	-3.99	6.56	0.62	-0.13	-3.87	0.872	2	25	40.38	33.40
sub1	60	down1	rec	1.00	UL	UL2AL	11.38	-3.01	10.43	0.95	-0.22	-2.80	0.818	2	25	40.38	33.40
sub1	60	down1	rec	1.00	AL	AL2UL	9.21	-5.13	8.58	0.63	-0.07	-5.06	0.905	2	25	40.38	33.40
sub1	60	down1	rec	1.25	UL	UL2AL	13.59	-4.03	12.39	1.20	0.00	-4.03	0.839	2	25	40.38	33.40
sub1	60	down1	rec	1.25	AL	AL2UL	10.50	-8.66	9.81	0.69	-0.12	-8.54	0.934	2	25	40.38	33.40
sub1	60	down1	rec	1.50	UL	UL2AL	16.74	-7.63	16.52	0.22	0.00	-7.63	0.866	2	25	40.38	33.40
sub1	60	down1	rec	1.50	AL	AL2UL	17.36	-11.46	17.22	0.14	0.00	-11.46	0.959	2	25	40.38	33.40
sub1	60	down1	rec	1.75	UL	UL2AL	19.06	-13.74	18.99	0.07	0.00	-13.74	0.893	2	25	40.38	33.40
sub1	60	down1	rec	1.75	AL	AL2UL	19.59	-20.37	19.51	0.07	0.00	-20.37	0.983	2	25	40.38	33.40
sub1	60	down2	rec	0.75	UL	UL2AL	11.67	-2.39	9.34	2.33	-0.79	-1.60	0.803	1	25	35.74	29.56
sub1	60	down2	rec	0.75	AL	AL2UL	6.74	-4.19	6.09	0.65	-0.45	-3.74	0.824	1	25	35.74	29.56
sub1	60	down2	rec	1.00	UL	UL2AL	11.53	-3.47	10.41	1.12	-0.34	-3.13	0.815	1	25	35.74	29.56
sub1	60	down2	rec	1.00	AL	AL2UL	8.54	-6.72	7.97	0.57	-0.10	-6.62	0.873	1	25	35.74	29.56
sub1	60	down2	rec	1.25	UL	UL2AL	13.89	-5.14	13.33	0.56	0.00	-5.14	1.075	1	25	35.74	29.56
sub1	60	down2	rec	1.25	AL	AL2UL	9.23	-9.72	8.65	0.58	-0.09	-9.62	0.900	1	25	35.74	29.56
sub1	60	down2	rec	1.50	UL	UL2AL	17.09	-9.22	17.02	0.07	0.00	-9.22	0.881	1	25	35.74	29.56
sub1	60	down2	rec	1.50	AL	AL2UL	15.57	-17.40	15.41	0.16	0.00	-17.40	0.930	1	25	35.74	29.56
sub1	60	down2	rec	1.75	UL	UL2AL	17.69	-15.35	17.65	0.04	0.00	-15.35	0.896	1	25	35.74	29.56
sub1	60	down2	rec	1.75	AL	AL2UL	20.16	-22.96	20.03	0.13	0.00	-22.96	0.956	1	25	35.74	29.56
sub1	60	rec	ten	0.75	UL	UL2AL	8.70	-2.19	7.19	1.51	-0.68	-1.51	0.817	3	25	45.02	37.24
sub1	60	rec	ten	0.75	AL	AL2UL	10.05	-1.92	8.38	1.68	-0.71	-1.21	0.859	3	25	45.02	37.24
sub1	60	rec	ten	1.00	UL	UL2AL	9.05	-2.96	8.42	0.63	-0.40	-2.56	0.839	3	25	45.02	37.24
sub1	60	rec	ten	1.00	AL	AL2UL	13.88	-3.05	13.17	0.70	-0.01	-3.04	0.892	3	25	45.02	37.24
sub1	60	rec	ten	1.25	UL	UL2AL	10.24	-6.47	9.95	0.29	-0.34	-6.13	0.854	3	25	45.02	37.24
sub1	60	rec	ten	1.25	AL	AL2UL	15.52	-5.84	15.31	0.21	-0.02	-5.83	0.942	3	25	45.02	37.24
sub1	60	rec	ten	1.50	UL	UL2AL	13.53	-10.34	13.49	0.04	-0.05	-10.29	0.872	3	25	45.02	37.24
sub1	60	rec	ten	1.50	AL	AL2UL	18.78	-12.31	18.67	0.11	0.00	-12.31	0.972	3	25	45.02	37.24
sub1	60	rec	ten	1.75	UL	UL2AL	17.96	-15.24	17.95	0.01	0.00	-15.24	0.887	3	25	45.02	37.24
sub1	60	rec	ten	1.75	AL	AL2UL	19.98	-19.34	19.81	0.17	0.00	-19.34	0.991	3	25	45.02	37.24
sub1	60	up1	ten	0.75	UL	UL2AL	10.68	-2.08	8.61	2.07	-0.44	-1.63	0.807	4	25	49.66	41.08
sub1	60	up1	ten	0.75	AL	AL2UL	8.78	-2.27	7.81	0.97	-0.28	-1.99	0.884	4	25	49.66	41.08
sub1	60	up1	ten	1.00	UL	UL2AL	11.40	-3.19	10.59	0.81	-0.07	-3.13	0.838	4	25	49.66	41.08
sub1	60	up1	ten	1.00	AL	AL2UL	10.05	-4.09	9.51	0.54	-0.21	-3.88	0.913	4	25	49.66	41.08
sub1	60	up1	ten	1.25	UL	UL2AL	11.64	-5.16	11.00	0.64	-0.19	-4.97	0.862	4	25	49.66	41.08
sub1	60	up1	ten	1.25	AL	AL2UL	14.79	-4.58	14.02	0.78	0.00	-4.58	0.951	4	25	49.66	41.08
sub1	60	up1	ten	1.50	UL	UL2AL	14.12	-10.68	14.09	0.03	-0.02	-10.67	0.894	4	25	49.66	41.08
sub1	60	up1	ten	1.50	AL	AL2UL	16.79	-14.62	16.79	0.00	-0.09	-14.53	0.998	4	25	49.66	41.08
sub1	60	up1	ten	1.75	UL	UL2AL	17.81	-16.15	17.81	0.00	0.00	-16.15	0.909	4	25	49.66	41.08
sub1	60	up1	ten	1.75	AL	AL2UL	21.04	-19.88	21.04	0.00	0.00	-19.88	1.009	4	25	49.66	41.08
sub1	60	down1	ten	0.75	UL	UL2AL	10.80	-2.53	8.50	2.31	-0.67	-1.86	0.782	2	25	40.38	33.40
sub1	60	down1	ten	0.75	AL	AL2UL	9.46	-2.27	7.90	1.56	-0.79	-1.48	0.853	2	25	40.38	33.40
sub1	60	down1	ten	1.00	UL	UL2AL	11.69	-3.25	10.14	1.55	-0.38	-2.87	0.833	2	25	40.38	33.40
sub1	60	down1	ten	1.00	AL	AL2UL	11.26	-4.35	10.60	0.66	-0.16	-4.19	0.902	2	25	40.38	33.40
sub1	60	down1	ten	1.25	UL	UL2AL	17.47	-1.49	14.39	3.08	-0.07	-1.41	0.840	2	25	40.38	33.40
sub1	60	down1	ten	1.25	AL	AL2UL	10.23	-29.51	10.23	0.00	-7.02	-22.49	0.917	2	25	40.38	33.40
sub1	60	down1	ten	1.50	UL	UL2AL	15.43	-8.52	15.33	0.10	0.00	-8.52	0.871	2	25	40.38	33.40
sub1	60	down1	ten	1.50	AL	AL2UL	16.52	-13.62	16.21	0.30	-0.05	-13.57	0.967	2	25	40.38	33.40
sub1	60	down1	ten	1.75	UL	UL2AL	17.01	-14.79	17.01	0.00	0.00	-14.79	0.915	2	25	40.38	33.40
sub1	60	down1	ten	1.75	AL	AL2UL	19.95	-15.43	19.74	0.22	0.00	-15.43	0.991	2	25	40.38	33.40
sub1	60	down2	ten	0.75	UL	UL2AL	12.27	-2.20	9.40	2.87	-0.87	-1.34	0.804	1	25	35.74	29.56
sub1	60	down2	ten	0.75	AL	AL2UL	9.61	-4.44	9.14	0.47	-0.26	-4.18	0.883	1	25	35.74	29.56
sub1	60	down2	ten	1.00	UL	UL2AL	12.15	-2.73	10.16	1.99	-0.47	-2.26	0.821	1	25	35.74	29.56
sub1	60	down2	ten	1.00	AL	AL2UL	11.32	-5.49	10.76	0.56	-0.17	-5.33	0.894	1	25	35.74	29.56
sub1	60	down2	ten	1.25	UL	UL2AL	13.50	-5.04	12.61	0.89	-0.01	-5.03	0.865	1	25	35.74	29.56
sub1	60	down2	ten	1.25	AL	AL2UL	13.15	-7.48	12.84	0.30	-0.18	-7.30	0.919	1	25	35.74	29.56
sub1	60	down2	ten	1.50	UL	UL2AL	14.87	-9.35	14.70	0.17	-0.01	-9.35	0.881	1	25	35.74	29.56
sub1	60	down2	ten	1.50	AL	AL2UL	15.45	-14.86	15.27	0.18	0.00	-14.86	0.955	1	25	35.74	29.56
sub1	60	down2	ten	1.75	UL	UL2AL	18.43	-16.16	18.43	0.00	0.00	-16.16	0.897	1	25	35.74	29.56
sub1	60	down2	ten	1.75	AL	AL2UL	16.16	-19.18	16.09	0.07	0.00	-19.18	0.959	1	25	35.74	29.56
sub1	60	rec	twenty	0.75	UL	UL2AL	10.46	-1.68	8.48	1.97	-0.61	-1.06	0.805	3	25	45.02	37.24
sub1	60	rec	twenty	0.75	AL	AL2UL	14.18	-1.08	11.77	2.41	-0.32	-0.77	0.862	3	25	45.02	37.24
sub1	60	rec	twenty	1.00	UL	UL2AL	9.90	-4.21	8.86	1.04	-0.27	-3.94	0.848	3	25	45.02	37.24
sub1	60	rec	twenty	1.00	AL	AL2UL	15.60	-2.39	14.40	1.19	-0.15	-2.24	0.912	3	25	45.02	37.24
sub1	60	rec	twenty	1.25	UL	UL2AL	11.66	-3.05	10.78	0.88	-0.09	-2.96	0.835	3	25	45.02	37.24
sub1	60	rec	twenty	1.25	AL	AL2UL	17.98	-2.62	17.32	0.66	-0.01	-2.61	0.947	3	25	45.02	37.24
sub1	60	rec	twenty	1.50	UL	UL2AL	14.47	-9.25	14.34	0.13	0.00	-9.25	0.893	3	25	45.02	37.24
sub1	60	rec	twenty	1.50	AL	AL2UL	19.42	-9.42	19.30	0.13	0.00	-9.42	0.955	3	25	45.02	37.24
sub1	60	rec	twenty	1.75	UL	UL2AL	15.85	-12.91	15.74	0.11	0.00	-12.91	0.910	3	25	45.02	37.24
sub1	60	rec	twenty	1.75	AL	AL2UL	20.49	-17.43	20.37	0.12	0.00	-17.43	0.974	3	25	45.02	37.24
sub1	60	up1	twenty	0.75	UL	UL2AL	8.08	-2.78	6.12	1.96	-1.18	-1.60	0.783	4	25	49.66	41.08
sub1	60	up1	twenty	0.75	AL	AL2UL	11.21	-2.92	9.80	1.41	-0.24	-2.67	0.920	4	25	49.66	41.08
sub1	60	up1	twenty	1.00	UL	UL2AL	10.67	-3.29	9.14	1.53	-0.26	-3.03	0.864	4	25	49.66	41.08
sub1	60	up1	twenty	1.00	AL	AL2UL	13.65	-4.37	12.86	0.79	-0.29	-4.08	0.940	4	25	49.66	41.08
sub1	60	up1	twenty	1.25	UL	UL2AL	10.21	-4.12	9.79	0.42	-0.06	-4.06	0.851	4	25	49.66	41.08
sub1	60	up1	twenty	1.25	AL	AL2UL	19.83	-5.28	19.70	0.13	-0.01	-5.28	0.948	4	25	49.66	41.08
sub1	60	up1	twenty	1.50	UL	UL2AL	13.58	-9.46	13.52	0.06	0.00	-9.46	0.891	4	25	49.66	41.08
sub1	60	up1	twenty	1.50	AL	AL2UL	18.52	-10.80	18.39	0.13	0.00	-10.80	0.983	4	25	49.66	41.08
sub1	60	up1	twenty	1.75	UL	UL2AL	16.70	-15.88	16.70	0.00	0.00	-15.88	0.906	4	25	49.66	41.08
sub1	60	up1	twenty	1.75	AL	AL2UL	19.81	-17.21	19.69	0.12	0.00	-17.21	1.008	4	25	49.66	41.08
sub1	60	down1	twenty	0.75	UL	UL2AL	11.70	-1.20	9.83	1.88	-0.15	-1.05	0.785	2	25	40.38	33.40
sub1	60	down1	twenty	0.75	AL	AL2UL	13.17	-2.18	11.15	2.02	-0.43	-1.75	0.898	2	25	40.38	33.40
sub1	60	down1	twenty	1.00	UL	UL2AL	10.88	-2.70	9.74	1.14	-0.11	-2.58	0.822	2	25	40.38	33.40
sub1	60	down1	twenty	1.00	AL	AL2UL	16.25	-1.12	15.00	1.24	0.00	-1.12	0.909	2	25	40.38	33.40
sub1	60	down1	twenty	1.25	UL	UL2AL	11.70	-3.51	11.08	0.62	0.00	-3.51	0.829	2	25	40.38	33.40
sub1	60	down1	twenty	1.25	AL	AL2UL	18.77	-2.49	17.86	0.91	0.00	-2.49	0.949	2	25	40.38	33.40
sub1	60	down1	twenty	1.50	UL	UL2AL	14.04	-9.25	13.89	0.15	0.00	-9.25	0.889	2	25	40.38	33.40
sub1	60	down1	twenty	1.50	AL	AL2UL	17.41	-14.99	17.25	0.16	-0.02	-14.97	0.974	2	25	40.38	33.40
sub1	60	down1	twenty	1.75	UL	UL2AL	16.25	-15.58	16.24	0.01	0.00	-15.58	0.906	2	25	40.38	33.40
sub1	60	down1	twenty	1.75	AL	AL2UL	20.79	-13.14	20.42	0.37	-0.05	-13.09	0.981	2	25	40.38	33.40
sub1	60	down2	twenty	0.75	UL	UL2AL	10.04	-2.68	7.70	2.34	-0.89	-1.79	0.760	1	25	35.74	29.56
sub1	60	down2	twenty	0.75	AL	AL2UL	12.82	-2.94	11.71	1.11	-0.46	-2.48	0.873	1	25	35.74	29.56
sub1	60	down2	twenty	1.00	UL	UL2AL	9.64	-3.72	8.27	1.37	-0.33	-3.39	0.833	1	25	35.74	29.56
sub1	60	down2	twenty	1.00	AL	AL2UL	16.07	-2.50	15.33	0.74	-0.01	-2.50	0.920	1	25	35.74	29.56
sub1	60	down2	twenty	1.25	UL	UL2AL	16.65	-2.65	12.63	4.02	-0.15	-2.51	0.818	1	25	35.74	29.56
sub1	60	down2	twenty	1.25	AL	AL2UL	8.14	-36.68	8.13	0.00	-13.87	-22.81	0.937	1	25	35.74	29.56
sub1	60	down2	twenty	1.50	UL	UL2AL	22.50	-6.19	21.52	0.97	0.00	-6.19	0.966	1	25	35.74	29.56
sub1	60	down2	twenty	1.50	AL	AL2UL	23.69	-5.53	22.35	1.33	0.00	-5.53	1.026	1	25	35.74	29.56
sub1	60	down2	twenty	1.75	UL	UL2AL	18.46	-16.18	18.46	0.00	0.00	-16.18	0.898	1	25	35.74	29.56
sub1	60	down2	twenty	1.75	AL	AL2UL	18.59	-25.71	18.46	0.13	-0.11	-25.60	0.968	1	25	35.74	29.56
sub2	60	down1	no_power	0.75	UL	UL2AL	13.29	-3.71	10.85	2.44	-1.49	-2.22	0.827	2	26	38.71	31.77
sub2	60	down1	no_power	0.75	AL	AL2UL	7.01	-3.99	6.17	0.84	-1.01	-2.98	0.888	2	26	38.71	31.77
sub2	60	down1	no_power	1.00	UL	UL2AL	16.10	-4.20	14.40	1.70	-0.86	-3.34	0.892	2	26	38.71	31.77
sub2	60	down1	no_power	1.00	AL	AL2UL	5.75	-9.15	5.72	0.03	-0.28	-8.87	0.928	2	26	38.71	31.77
sub2	60	down1	no_power	1.25	UL	UL2AL	19.50	-3.81	18.88	0.62	-0.32	-3.48	0.854	2	26	38.71	31.77
sub2	60	down1	no_power	1.25	AL	AL2UL	6.26	-15.39	6.24	0.03	-0.04	-15.36	0.954	2	26	38.71	31.77
sub2	60	down1	no_power	1.50	UL	UL2AL	24.75	-10.65	24.74	0.00	-0.01	-10.64	0.943	2	26	38.71	31.77
sub2	60	down1	no_power	1.50	AL	AL2UL	8.25	-20.15	8.25	0.00	0.00	-20.15	0.996	2	26	38.71	31.77
sub2	60	down1	no_power	1.75	UL	UL2AL	30.37	-17.10	30.35	0.02	0.00	-17.10	0.961	2	26	38.71	31.77
sub2	60	down1	no_power	1.75	AL	AL2UL	9.62	-27.61	9.62	0.00	0.00	-27.61	1.026	2	26	38.71	31.77
sub2	60	down2	no_power	0.75	UL	UL2AL	13.18	-1.96	12.32	0.86	-0.17	-1.79	0.806	1	26	34.07	27.93
sub2	60	down2	no_power	0.75	AL	AL2UL	4.54	-6.20	4.37	0.17	-0.53	-5.67	0.936	1	26	34.07	27.93
sub2	60	down2	no_power	1.00	UL	UL2AL	16.86	-3.56	16.61	0.25	-0.10	-3.46	0.858	1	26	34.07	27.93
sub2	60	down2	no_power	1.00	AL	AL2UL	5.64	-9.03	5.48	0.16	-0.14	-8.89	0.923	1	26	34.07	27.93
sub2	60	down2	no_power	1.25	UL	UL2AL	22.13	-3.79	21.88	0.25	-0.01	-3.78	0.893	1	26	34.07	27.93
sub2	60	down2	no_power	1.25	AL	AL2UL	5.77	-14.03	5.73	0.04	-0.02	-14.01	0.946	1	26	34.07	27.93
sub2	60	down2	no_power	1.50	UL	UL2AL	28.49	-10.31	28.46	0.03	0.00	-10.31	0.915	1	26	34.07	27.93
sub2	60	down2	no_power	1.50	AL	AL2UL	7.68	-20.60	7.68	0.00	0.00	-20.60	0.981	1	26	34.07	27.93
sub2	60	down2	no_power	1.75	UL	UL2AL	30.81	-16.16	30.72	0.09	0.00	-16.16	0.945	1	26	34.07	27.93
sub2	60	down2	no_power	1.75	AL	AL2UL	9.05	-25.07	9.05	0.00	0.00	-25.07	0.988	1	26	34.07	27.93
sub2	60	rec	no_power	0.75	UL	UL2AL	12.64	-3.97	10.31	2.32	-1.52	-2.45	0.812	3	26	43.35	35.61
sub2	60	rec	no_power	0.75	AL	AL2UL	6.19	-5.11	5.91	0.28	-1.11	-4.00	0.893	3	26	43.35	35.61
sub2	60	rec	no_power	1.00	UL	UL2AL	16.40	-4.41	15.34	1.06	-0.47	-3.94	0.869	3	26	43.35	35.61
sub2	60	rec	no_power	1.00	AL	AL2UL	5.74	-10.58	5.70	0.04	-0.36	-10.22	0.946	3	26	43.35	35.61
sub2	60	rec	no_power	1.25	UL	UL2AL	20.23	-4.14	19.82	0.41	-0.17	-3.96	0.880	3	26	43.35	35.61
sub2	60	rec	no_power	1.25	AL	AL2UL	5.64	-13.40	5.53	0.11	-0.18	-13.22	0.934	3	26	43.35	35.61
sub2	60	rec	no_power	1.50	UL	UL2AL	25.88	-10.47	25.80	0.08	-0.02	-10.45	0.922	3	26	43.35	35.61
sub2	60	rec	no_power	1.50	AL	AL2UL	7.86	-19.65	7.86	0.00	0.00	-19.65	1.012	3	26	43.35	35.61
sub2	60	rec	no_power	1.75	UL	UL2AL	30.94	-17.39	30.92	0.02	0.00	-17.39	0.961	3	26	43.35	35.61
sub2	60	rec	no_power	1.75	AL	AL2UL	9.36	-25.35	9.36	0.00	0.00	-25.35	1.019	3	26	43.35	35.61
sub2	60	up1	no_power	0.75	UL	UL2AL	13.61	-2.87	12.68	0.93	-0.43	-2.44	0.801	4	26	47.99	39.45
sub2	60	up1	no_power	0.75	AL	AL2UL	4.30	-6.60	3.96	0.34	-0.77	-5.83	0.912	4	26	47.99	39.45
sub2	60	up1	no_power	1.00	UL	UL2AL	18.43	-3.79	17.55	0.88	-0.06	-3.73	0.859	4	26	47.99	39.45
sub2	60	up1	no_power	1.00	AL	AL2UL	4.34	-12.13	4.34	0.00	-0.24	-11.89	0.949	4	26	47.99	39.45
sub2	60	up1	no_power	1.25	UL	UL2AL	22.38	-3.62	21.97	0.41	0.00	-3.62	0.886	4	26	47.99	39.45
sub2	60	up1	no_power	1.25	AL	AL2UL	5.51	-14.17	5.51	0.00	-0.02	-14.15	0.949	4	26	47.99	39.45
sub2	60	up1	no_power	1.50	UL	UL2AL	26.06	-11.63	26.05	0.00	0.00	-11.63	0.932	4	26	47.99	39.45
sub2	60	up1	no_power	1.50	AL	AL2UL	7.03	-20.40	7.03	0.00	0.00	-20.40	0.973	4	26	47.99	39.45
sub2	60	up1	no_power	1.75	UL	UL2AL	29.10	-17.35	29.07	0.02	0.00	-17.35	0.964	4	26	47.99	39.45
sub2	60	up1	no_power	1.75	AL	AL2UL	8.38	-23.40	8.38	0.00	0.00	-23.40	0.979	4	26	47.99	39.45
sub2	63	down1	rec	0.75	UL	UL2AL	14.28	-4.61	10.66	3.62	-1.38	-3.23	0.755	2	26	38.71	31.77
sub2	63	down1	rec	0.75	AL	AL2UL	6.25	-7.48	6.09	0.16	-0.90	-6.58	0.891	2	26	38.71	31.77
sub2	63	down1	rec	1.00	UL	UL2AL	15.26	-6.09	14.45	0.80	-0.32	-5.77	0.880	2	26	38.71	31.77
sub2	63	down1	rec	1.00	AL	AL2UL	8.04	-13.16	8.03	0.01	-0.38	-12.78	0.941	2	26	38.71	31.77
sub2	63	down1	rec	1.25	UL	UL2AL	20.83	-7.53	20.56	0.27	-0.06	-7.47	0.869	2	26	38.71	31.77
sub2	63	down1	rec	1.25	AL	AL2UL	8.38	-20.01	8.38	0.00	0.00	-20.01	0.953	2	26	38.71	31.77
sub2	63	down1	rec	1.50	UL	UL2AL	24.38	-14.64	24.31	0.07	-0.03	-14.61	0.930	2	26	38.71	31.77
sub2	63	down1	rec	1.50	AL	AL2UL	16.32	-21.98	16.32	0.00	0.00	-21.98	0.979	2	26	38.71	31.77
sub2	63	down1	rec	1.75	UL	UL2AL	28.93	-19.98	28.93	0.00	0.00	-19.98	0.965	2	26	38.71	31.77
sub2	63	down1	rec	1.75	AL	AL2UL	19.94	-31.61	19.94	0.00	0.00	-31.61	0.966	2	26	38.71	31.77
sub2	63	down2	rec	0.75	UL	UL2AL	14.01	-3.99	11.87	2.14	-0.96	-3.04	0.827	1	26	34.07	27.93
sub2	63	down2	rec	0.75	AL	AL2UL	9.79	-6.62	9.63	0.16	-0.05	-6.57	0.974	1	26	34.07	27.93
sub2	63	down2	rec	1.00	UL	UL2AL	14.45	-6.74	13.35	1.09	-0.49	-6.25	0.851	1	26	34.07	27.93
sub2	63	down2	rec	1.00	AL	AL2UL	7.83	-13.90	7.80	0.03	-0.43	-13.47	0.996	1	26	34.07	27.93
sub2	63	down2	rec	1.25	UL	UL2AL	20.30	-6.00	20.02	0.28	0.00	-6.00	0.880	1	26	34.07	27.93
sub2	63	down2	rec	1.25	AL	AL2UL	9.32	-21.65	9.32	0.00	-0.01	-21.64	0.991	1	26	34.07	27.93
sub2	63	down2	rec	1.50	UL	UL2AL	24.26	-14.56	24.16	0.09	-0.12	-14.43	0.967	1	26	34.07	27.93
sub2	63	down2	rec	1.50	AL	AL2UL	16.89	-23.93	16.89	0.00	0.00	-23.93	1.024	1	26	34.07	27.93
sub2	63	down2	rec	1.75	UL	UL2AL	26.83	-20.47	26.83	0.00	0.00	-20.47	1.007	1	26	34.07	27.93
sub2	63	down2	rec	1.75	AL	AL2UL	20.07	-33.69	20.07	0.00	0.00	-33.69	1.038	1	26	34.07	27.93
sub2	63	rec	rec	0.75	UL	UL2AL	13.95	-3.21	10.94	3.01	-0.99	-2.22	0.838	3	26	43.35	35.61
sub2	63	rec	rec	0.75	AL	AL2UL	8.46	-6.62	8.26	0.20	-0.66	-5.96	0.962	3	26	43.35	35.61
sub2	63	rec	rec	1.00	UL	UL2AL	14.38	-4.89	13.40	0.98	-0.45	-4.45	0.910	3	26	43.35	35.61
sub2	63	rec	rec	1.00	AL	AL2UL	10.40	-10.27	10.40	0.00	-0.12	-10.15	0.986	3	26	43.35	35.61
sub2	63	rec	rec	1.25	UL	UL2AL	19.72	-5.67	19.22	0.50	-0.18	-5.49	0.893	3	26	43.35	35.61
sub2	63	rec	rec	1.25	AL	AL2UL	10.96	-18.76	10.96	0.00	-0.06	-18.70	0.985	3	26	43.35	35.61
sub2	63	rec	rec	1.50	UL	UL2AL	24.05	-13.93	24.05	0.00	0.00	-13.93	0.961	3	26	43.35	35.61
sub2	63	rec	rec	1.50	AL	AL2UL	16.30	-22.67	16.30	0.00	0.00	-22.67	1.028	3	26	43.35	35.61
sub2	63	rec	rec	1.75	UL	UL2AL	27.44	-19.53	27.44	0.00	0.00	-19.53	1.005	3	26	43.35	35.61
sub2	63	rec	rec	1.75	AL	AL2UL	19.73	-29.18	19.73	0.00	0.00	-29.18	1.041	3	26	43.35	35.61
sub2	63	up1	rec	0.75	UL	UL2AL	12.21	-5.36	9.82	2.39	-2.21	-3.15	0.804	4	26	47.99	39.45
sub2	63	up1	rec	0.75	AL	AL2UL	9.90	-5.72	9.41	0.50	-0.38	-5.35	0.921	4	26	47.99	39.45
sub2	63	up1	rec	1.00	UL	UL2AL	12.38	-6.81	11.27	1.11	-1.29	-5.52	0.842	4	26	47.99	39.45
sub2	63	up1	rec	1.00	AL	AL2UL	10.97	-8.59	10.97	0.00	-0.21	-8.38	0.947	4	26	47.99	39.45
sub2	63	up1	rec	1.25	UL	UL2AL	17.79	-5.55	17.26	0.53	-0.37	-5.18	0.855	4	26	47.99	39.45
sub2	63	up1	rec	1.25	AL	AL2UL	11.64	-18.02	11.62	0.02	-0.03	-18.00	0.948	4	26	47.99	39.45
sub2	63	up1	rec	1.50	UL	UL2AL	24.39	-13.31	24.37	0.03	-0.06	-13.26	0.919	4	26	47.99	39.45
sub2	63	up1	rec	1.50	AL	AL2UL	16.29	-24.14	16.29	0.00	0.00	-24.14	0.995	4	26	47.99	39.45
sub2	63	up1	rec	1.75	UL	UL2AL	28.45	-18.15	28.45	0.00	0.00	-18.15	0.950	4	26	47.99	39.45
sub2	63	up1	rec	1.75	AL	AL2UL	19.03	-35.98	19.03	0.00	0.00	-35.98	0.985	4	26	47.99	39.45
sub2	63	down1	ten	0.75	UL	UL2AL	9.31	-4.04	7.95	1.36	-0.79	-3.25	0.927	2	26	38.71	31.77
sub2	63	down1	ten	0.75	AL	AL2UL	11.84	-3.39	11.15	0.68	-0.42	-2.97	0.903	2	26	38.71	31.77
sub2	63	down1	ten	1.00	UL	UL2AL	14.57	-6.90	13.14	1.43	-0.28	-6.62	0.911	2	26	38.71	31.77
sub2	63	down1	ten	1.00	AL	AL2UL	11.15	-14.90	11.14	0.01	-0.14	-14.76	0.962	2	26	38.71	31.77
sub2	63	down1	ten	1.25	UL	UL2AL	19.32	-7.10	19.25	0.07	-0.02	-7.08	0.872	2	26	38.71	31.77
sub2	63	down1	ten	1.25	AL	AL2UL	13.94	-16.85	13.94	0.00	-0.03	-16.83	0.940	2	26	38.71	31.77
sub2	63	down1	ten	1.50	UL	UL2AL	24.93	-14.14	24.93	0.00	0.00	-14.14	0.934	2	26	38.71	31.77
sub2	63	down1	ten	1.50	AL	AL2UL	18.68	-22.42	18.68	0.00	0.00	-22.42	0.954	2	26	38.71	31.77
sub2	63	down1	ten	1.75	UL	UL2AL	29.79	-21.79	29.79	0.00	0.00	-21.79	0.964	2	26	38.71	31.77
sub2	63	down1	ten	1.75	AL	AL2UL	20.12	-31.90	20.12	0.00	0.00	-31.90	0.977	2	26	38.71	31.77
sub2	63	down2	ten	0.75	UL	UL2AL	13.44	-4.57	11.86	1.58	-0.97	-3.60	0.825	1	26	34.07	27.93
sub2	63	down2	ten	0.75	AL	AL2UL	8.77	-7.00	8.69	0.08	-0.13	-6.87	0.993	1	26	34.07	27.93
sub2	63	down2	ten	1.00	UL	UL2AL	14.68	-7.17	13.76	0.91	-0.93	-6.24	0.951	1	26	34.07	27.93
sub2	63	down2	ten	1.00	AL	AL2UL	14.40	-10.52	14.40	0.00	-0.09	-10.43	1.020	1	26	34.07	27.93
sub2	63	down2	ten	1.25	UL	UL2AL	19.13	-6.06	19.03	0.10	-0.03	-6.04	0.917	1	26	34.07	27.93
sub2	63	down2	ten	1.25	AL	AL2UL	14.63	-16.57	14.63	0.00	-0.01	-16.56	1.003	1	26	34.07	27.93
sub2	63	down2	ten	1.50	UL	UL2AL	25.76	-14.12	25.70	0.06	-0.02	-14.09	0.955	1	26	34.07	27.93
sub2	63	down2	ten	1.50	AL	AL2UL	16.98	-28.26	16.98	0.00	0.00	-28.26	1.040	1	26	34.07	27.93
sub2	63	down2	ten	1.75	UL	UL2AL	26.33	-20.98	26.33	0.00	0.00	-20.98	1.005	1	26	34.07	27.93
sub2	63	down2	ten	1.75	AL	AL2UL	19.43	-32.18	19.43	0.00	0.00	-32.18	1.022	1	26	34.07	27.93
sub2	63	rec	ten	0.75	UL	UL2AL	12.50	-6.95	9.61	2.90	-2.49	-4.46	0.942	3	26	43.35	35.61
sub2	63	rec	ten	0.75	AL	AL2UL	16.25	-4.40	14.93	1.32	-0.24	-4.15	0.983	3	26	43.35	35.61
sub2	63	rec	ten	1.00	UL	UL2AL	12.18	-7.41	11.86	0.32	-0.44	-6.97	0.920	3	26	43.35	35.61
sub2	63	rec	ten	1.00	AL	AL2UL	13.35	-6.56	13.25	0.10	-0.10	-6.46	1.018	3	26	43.35	35.61
sub2	63	rec	ten	1.25	UL	UL2AL	19.60	-6.04	19.40	0.20	0.00	-6.04	0.913	3	26	43.35	35.61
sub2	63	rec	ten	1.25	AL	AL2UL	14.39	-18.20	14.39	0.00	-0.04	-18.15	1.004	3	26	43.35	35.61
sub2	63	rec	ten	1.50	UL	UL2AL	22.99	-17.59	22.99	0.00	0.00	-17.59	0.971	3	26	43.35	35.61
sub2	63	rec	ten	1.50	AL	AL2UL	18.19	-24.60	18.19	0.00	0.00	-24.60	1.030	3	26	43.35	35.61
sub2	63	rec	ten	1.75	UL	UL2AL	28.18	-19.51	28.18	0.00	0.00	-19.51	0.999	3	26	43.35	35.61
sub2	63	rec	ten	1.75	AL	AL2UL	20.25	-30.80	20.25	0.00	0.00	-30.80	1.049	3	26	43.35	35.61
sub2	63	up1	ten	0.75	UL	UL2AL	7.77	-4.56	6.65	1.12	-1.35	-3.21	0.819	4	26	47.99	39.45
sub2	63	up1	ten	0.75	AL	AL2UL	8.67	-4.89	8.31	0.36	-0.49	-4.40	0.893	4	26	47.99	39.45
sub2	63	up1	ten	1.00	UL	UL2AL	10.32	-6.14	10.10	0.22	-0.40	-5.74	0.906	4	26	47.99	39.45
sub2	63	up1	ten	1.00	AL	AL2UL	15.83	-5.36	15.58	0.26	-0.39	-4.98	0.912	4	26	47.99	39.45
sub2	63	up1	ten	1.25	UL	UL2AL	14.72	-10.52	14.65	0.06	-0.39	-10.13	0.921	4	26	47.99	39.45
sub2	63	up1	ten	1.25	AL	AL2UL	16.92	-10.63	16.92	0.00	0.00	-10.63	0.961	4	26	47.99	39.45
sub2	63	up1	ten	1.50	UL	UL2AL	20.67	-15.77	20.67	0.00	0.00	-15.77	0.917	4	26	47.99	39.45
sub2	63	up1	ten	1.50	AL	AL2UL	18.78	-20.70	18.78	0.00	0.00	-20.70	0.990	4	26	47.99	39.45
sub2	63	up1	ten	1.75	UL	UL2AL	25.54	-22.13	25.54	0.00	0.00	-22.13	0.970	4	26	47.99	39.45
sub2	63	up1	ten	1.75	AL	AL2UL	22.38	-31.09	22.38	0.00	0.00	-31.09	0.996	4	26	47.99	39.45
sub2	63	down1	twenty	0.75	UL	UL2AL	11.02	-4.75	9.09	1.93	-0.90	-3.84	0.819	2	26	38.71	31.77
sub2	63	down1	twenty	0.75	AL	AL2UL	11.77	-4.33	11.16	0.61	-0.17	-4.16	0.912	2	26	38.71	31.77
sub2	63	down1	twenty	1.00	UL	UL2AL	12.30	-6.15	12.16	0.14	-0.50	-5.65	0.902	2	26	38.71	31.77
sub2	63	down1	twenty	1.00	AL	AL2UL	14.02	-4.59	13.97	0.05	-0.08	-4.50	0.934	2	26	38.71	31.77
sub2	63	down1	twenty	1.25	UL	UL2AL	19.13	-6.63	18.82	0.31	-0.08	-6.55	0.896	2	26	38.71	31.77
sub2	63	down1	twenty	1.25	AL	AL2UL	14.90	-17.27	14.90	0.00	-0.09	-17.19	0.948	2	26	38.71	31.77
sub2	63	down1	twenty	1.50	UL	UL2AL	22.54	-15.89	22.54	0.00	-0.03	-15.87	0.935	2	26	38.71	31.77
sub2	63	down1	twenty	1.50	AL	AL2UL	19.20	-20.97	19.20	0.00	0.00	-20.97	0.965	2	26	38.71	31.77
sub2	63	down1	twenty	1.75	UL	UL2AL	27.52	-21.99	27.52	0.00	0.00	-21.99	0.966	2	26	38.71	31.77
sub2	63	down1	twenty	1.75	AL	AL2UL	21.41	-31.21	21.41	0.00	0.00	-31.21	0.987	2	26	38.71	31.77
sub2	63	down2	twenty	0.75	UL	UL2AL	16.71	-4.52	13.76	2.95	-1.26	-3.26	0.894	1	26	34.07	27.93
sub2	63	down2	twenty	0.75	AL	AL2UL	10.02	-13.88	9.47	0.55	-0.52	-13.35	1.006	1	26	34.07	27.93
sub2	63	down2	twenty	1.00	UL	UL2AL	16.34	-5.29	15.44	0.91	-0.34	-4.95	1.010	1	26	34.07	27.93
sub2	63	down2	twenty	1.00	AL	AL2UL	10.64	-14.24	10.64	0.00	-0.01	-14.24	1.028	1	26	34.07	27.93
sub2	63	down2	twenty	1.25	UL	UL2AL	18.15	-5.88	17.96	0.18	-0.06	-5.83	0.925	1	26	34.07	27.93
sub2	63	down2	twenty	1.25	AL	AL2UL	16.46	-15.36	16.46	0.00	0.00	-15.36	1.017	1	26	34.07	27.93
sub2	63	down2	twenty	1.50	UL	UL2AL	25.07	-14.80	25.07	0.00	0.00	-14.80	0.978	1	26	34.07	27.93
sub2	63	down2	twenty	1.50	AL	AL2UL	18.65	-26.38	18.65	0.00	0.00	-26.38	1.023	1	26	34.07	27.93
sub2	63	down2	twenty	1.75	UL	UL2AL	29.25	-18.50	29.25	0.00	0.00	-18.50	0.999	1	26	34.07	27.93
sub2	63	down2	twenty	1.75	AL	AL2UL	21.42	-35.22	21.42	0.00	0.00	-35.22	1.051	1	26	34.07	27.93
sub2	63	rec	twenty	0.75	UL	UL2AL	10.95	-6.75	8.49	2.47	-1.64	-5.12	0.916	3	26	43.35	35.61
sub2	63	rec	twenty	0.75	AL	AL2UL	11.17	-3.89	10.82	0.36	-0.13	-3.76	0.984	3	26	43.35	35.61
sub2	63	rec	twenty	1.00	UL	UL2AL	11.81	-9.22	11.18	0.63	-0.72	-8.51	0.937	3	26	43.35	35.61
sub2	63	rec	twenty	1.00	AL	AL2UL	14.89	-5.42	14.60	0.29	-0.01	-5.42	1.009	3	26	43.35	35.61
sub2	63	rec	twenty	1.25	UL	UL2AL	16.61	-7.47	16.33	0.29	-0.03	-7.44	0.948	3	26	43.35	35.61
sub2	63	rec	twenty	1.25	AL	AL2UL	16.17	-14.21	16.17	0.00	0.00	-14.21	1.015	3	26	43.35	35.61
sub2	63	rec	twenty	1.50	UL	UL2AL	24.50	-14.74	24.48	0.01	0.00	-14.74	0.974	3	26	43.35	35.61
sub2	63	rec	twenty	1.50	AL	AL2UL	18.99	-20.26	18.99	0.00	0.00	-20.26	1.041	3	26	43.35	35.61
sub2	63	rec	twenty	1.75	UL	UL2AL	29.29	-18.35	29.29	0.00	0.00	-18.35	0.987	3	26	43.35	35.61
sub2	63	rec	twenty	1.75	AL	AL2UL	20.21	-31.14	20.21	0.00	0.00	-31.14	1.047	3	26	43.35	35.61
sub2	63	up1	twenty	0.75	UL	UL2AL	9.53	-7.26	7.48	2.05	-2.26	-4.99	0.792	4	26	47.99	39.45
sub2	63	up1	twenty	0.75	AL	AL2UL	6.81	-7.35	6.45	0.36	-0.77	-6.58	0.949	4	26	47.99	39.45
sub2	63	up1	twenty	1.00	UL	UL2AL	11.40	-8.19	10.95	0.45	-1.13	-7.06	0.918	4	26	47.99	39.45
sub2	63	up1	twenty	1.00	AL	AL2UL	14.71	-5.77	14.64	0.07	-0.07	-5.70	0.948	4	26	47.99	39.45
sub2	63	up1	twenty	1.25	UL	UL2AL	18.10	-12.08	18.10	0.00	-0.36	-11.73	0.953	4	26	47.99	39.45
sub2	63	up1	twenty	1.25	AL	AL2UL	17.36	-14.65	17.35	0.00	-0.08	-14.57	0.979	4	26	47.99	39.45
sub2	63	up1	twenty	1.50	UL	UL2AL	25.10	-14.62	25.10	0.00	-0.09	-14.53	0.918	4	26	47.99	39.45
sub2	63	up1	twenty	1.50	AL	AL2UL	19.22	-27.14	19.22	0.00	0.00	-27.14	0.992	4	26	47.99	39.45
sub2	63	up1	twenty	1.75	UL	UL2AL	30.91	-20.68	30.91	0.00	0.00	-20.68	0.946	4	26	47.99	39.45
sub2	63	up1	twenty	1.75	AL	AL2UL	21.74	-36.69	21.74	0.00	0.00	-36.69	1.002	4	26	47.99	39.45
sub3	64	down1	no_power	0.75	UL	UL2AL	11.53	-4.28	10.28	1.25	-0.84	-3.44	0.959	2	25	40.38	33.40
sub3	64	down1	no_power	0.75	AL	AL2UL	5.40	-4.73	5.11	0.28	-0.16	-4.58	0.925	2	25	40.38	33.40
sub3	64	down1	no_power	1.00	UL	UL2AL	14.23	-4.56	13.06	1.17	-0.12	-4.44	0.916	2	25	40.38	33.40
sub3	64	down1	no_power	1.00	AL	AL2UL	5.03	-8.27	4.79	0.24	-0.06	-8.21	0.978	2	25	40.38	33.40
sub3	64	down1	no_power	1.25	UL	UL2AL	16.06	-7.08	15.87	0.20	0.00	-7.08	0.959	2	25	40.38	33.40
sub3	64	down1	no_power	1.25	AL	AL2UL	5.16	-8.51	5.07	0.09	-0.01	-8.51	0.978	2	25	40.38	33.40
sub3	64	down1	no_power	1.50	UL	UL2AL	17.94	-11.55	17.78	0.16	-0.01	-11.54	0.973	2	25	40.38	33.40
sub3	64	down1	no_power	1.50	AL	AL2UL	5.54	-16.26	5.54	0.00	0.00	-16.26	1.024	2	25	40.38	33.40
sub3	64	down1	no_power	1.75	UL	UL2AL	17.53	-14.55	17.19	0.34	0.00	-14.55	0.993	2	25	40.38	33.40
sub3	64	down1	no_power	1.75	AL	AL2UL	6.80	-21.02	6.80	0.00	0.00	-21.02	1.041	2	25	40.38	33.40
sub3	64	down2	no_power	0.75	UL	UL2AL	10.59	-4.65	9.37	1.22	-1.23	-3.41	0.814	1	25	35.74	29.56
sub3	64	down2	no_power	0.75	AL	AL2UL	5.05	-6.08	4.82	0.23	-0.36	-5.71	0.891	1	25	35.74	29.56
sub3	64	down2	no_power	1.00	UL	UL2AL	11.63	-5.96	10.95	0.68	-0.35	-5.60	0.904	1	25	35.74	29.56
sub3	64	down2	no_power	1.00	AL	AL2UL	5.10	-8.63	5.02	0.08	-0.05	-8.58	0.912	1	25	35.74	29.56
sub3	64	down2	no_power	1.25	UL	UL2AL	15.22	-6.12	14.82	0.39	-0.01	-6.11	0.939	1	25	35.74	29.56
sub3	64	down2	no_power	1.25	AL	AL2UL	4.98	-9.22	4.98	0.00	-0.13	-9.08	0.922	1	25	35.74	29.56
sub3	64	down2	no_power	1.50	UL	UL2AL	18.20	-10.80	17.93	0.27	-0.03	-10.76	0.949	1	25	35.74	29.56
sub3	64	down2	no_power	1.50	AL	AL2UL	5.37	-17.11	5.37	0.00	-0.01	-17.10	0.950	1	25	35.74	29.56
sub3	64	down2	no_power	1.75	UL	UL2AL	19.02	-12.56	18.88	0.14	0.00	-12.56	0.973	1	25	35.74	29.56
sub3	64	down2	no_power	1.75	AL	AL2UL	6.04	-24.00	6.04	0.00	0.00	-24.00	0.997	1	25	35.74	29.56
sub3	64	rec	no_power	0.75	UL	UL2AL	12.98	-3.75	11.30	1.68	-0.51	-3.23	0.903	3	25	45.02	37.24
sub3	64	rec	no_power	0.75	AL	AL2UL	5.13	-4.58	4.74	0.39	-0.52	-4.06	0.929	3	25	45.02	37.24
sub3	64	rec	no_power	1.00	UL	UL2AL	14.92	-5.08	13.72	1.21	-0.07	-5.00	0.930	3	25	45.02	37.24
sub3	64	rec	no_power	1.00	AL	AL2UL	4.73	-7.39	4.67	0.06	-0.25	-7.14	0.995	3	25	45.02	37.24
sub3	64	rec	no_power	1.25	UL	UL2AL	16.59	-7.49	16.19	0.40	0.00	-7.49	0.965	3	25	45.02	37.24
sub3	64	rec	no_power	1.25	AL	AL2UL	5.58	-11.00	5.53	0.05	-0.01	-10.99	1.012	3	25	45.02	37.24
sub3	64	rec	no_power	1.50	UL	UL2AL	17.10	-10.62	16.91	0.19	0.00	-10.62	0.976	3	25	45.02	37.24
sub3	64	rec	no_power	1.50	AL	AL2UL	5.57	-15.84	5.57	0.00	0.00	-15.84	1.034	3	25	45.02	37.24
sub3	64	rec	no_power	1.75	UL	UL2AL	18.00	-15.77	17.49	0.51	0.00	-15.77	0.990	3	25	45.02	37.24
sub3	64	rec	no_power	1.75	AL	AL2UL	6.33	-24.30	6.33	0.00	0.00	-24.30	1.041	3	25	45.02	37.24
sub3	64	up1	no_power	0.75	UL	UL2AL	13.16	-4.64	11.08	2.07	-1.04	-3.59	0.831	4	25	49.66	41.08
sub3	64	up1	no_power	0.75	AL	AL2UL	5.48	-6.71	5.36	0.12	-0.31	-6.40	0.911	4	25	49.66	41.08
sub3	64	up1	no_power	1.00	UL	UL2AL	12.86	-4.63	12.39	0.47	-0.14	-4.49	0.870	4	25	49.66	41.08
sub3	64	up1	no_power	1.00	AL	AL2UL	4.70	-7.85	4.60	0.10	-0.08	-7.76	0.925	4	25	49.66	41.08
sub3	64	up1	no_power	1.25	UL	UL2AL	14.88	-6.31	14.60	0.29	-0.01	-6.30	0.919	4	25	49.66	41.08
sub3	64	up1	no_power	1.25	AL	AL2UL	5.18	-9.37	5.17	0.01	0.00	-9.37	0.923	4	25	49.66	41.08
sub3	64	up1	no_power	1.50	UL	UL2AL	17.90	-10.17	17.71	0.19	-0.03	-10.14	0.946	4	25	49.66	41.08
sub3	64	up1	no_power	1.50	AL	AL2UL	5.28	-15.93	5.28	0.00	0.00	-15.93	0.959	4	25	49.66	41.08
sub3	64	up1	no_power	1.75	UL	UL2AL	17.80	-14.52	17.70	0.10	-0.02	-14.50	0.963	4	25	49.66	41.08
sub3	64	up1	no_power	1.75	AL	AL2UL	5.54	-20.06	5.54	0.00	0.00	-20.06	0.979	4	25	49.66	41.08
sub3	64	down1	rec	0.75	UL	UL2AL	9.85	-6.27	8.85	1.00	-0.99	-5.29	0.803	2	25	40.38	33.40
sub3	64	down1	rec	0.75	AL	AL2UL	5.57	-5.86	5.25	0.32	-0.26	-5.59	0.811	2	25	40.38	33.40
sub3	64	down1	rec	1.00	UL	UL2AL	15.07	-5.72	14.44	0.63	-0.07	-5.66	0.894	2	25	40.38	33.40
sub3	64	down1	rec	1.00	AL	AL2UL	5.97	-8.87	5.73	0.25	-0.01	-8.86	0.886	2	25	40.38	33.40
sub3	64	down1	rec	1.25	UL	UL2AL	18.06	-8.78	17.86	0.20	0.00	-8.78	0.941	2	25	40.38	33.40
sub3	64	down1	rec	1.25	AL	AL2UL	9.65	-9.90	9.56	0.09	0.00	-9.90	0.884	2	25	40.38	33.40
sub3	64	down1	rec	1.50	UL	UL2AL	19.22	-13.76	19.22	0.00	0.00	-13.76	0.931	2	25	40.38	33.40
sub3	64	down1	rec	1.50	AL	AL2UL	10.39	-19.17	10.32	0.07	-0.07	-19.10	0.929	2	25	40.38	33.40
sub3	64	down1	rec	1.75	UL	UL2AL	19.19	-20.90	19.18	0.01	0.00	-20.90	0.974	2	25	40.38	33.40
sub3	64	down1	rec	1.75	AL	AL2UL	12.95	-25.07	12.95	0.00	0.00	-25.07	0.951	2	25	40.38	33.40
sub3	64	down2	rec	0.75	UL	UL2AL	12.62	-3.37	11.68	0.93	-0.26	-3.11	0.908	1	25	35.74	29.56
sub3	64	down2	rec	0.75	AL	AL2UL	6.64	-4.66	6.42	0.22	-0.31	-4.35	0.887	1	25	35.74	29.56
sub3	64	down2	rec	1.00	UL	UL2AL	13.89	-5.74	13.45	0.43	-0.01	-5.72	0.970	1	25	35.74	29.56
sub3	64	down2	rec	1.00	AL	AL2UL	6.52	-9.86	6.41	0.11	-0.03	-9.83	0.929	1	25	35.74	29.56
sub3	64	down2	rec	1.25	UL	UL2AL	16.99	-7.90	16.96	0.03	0.00	-7.90	0.961	1	25	35.74	29.56
sub3	64	down2	rec	1.25	AL	AL2UL	10.03	-12.43	9.88	0.14	0.00	-12.43	0.980	1	25	35.74	29.56
sub3	64	down2	rec	1.50	UL	UL2AL	19.40	-13.53	19.24	0.16	0.00	-13.53	0.958	1	25	35.74	29.56
sub3	64	down2	rec	1.50	AL	AL2UL	11.86	-18.93	11.85	0.01	0.00	-18.93	0.984	1	25	35.74	29.56
sub3	64	down2	rec	1.75	UL	UL2AL	16.94	-17.96	16.94	0.00	0.00	-17.96	0.990	1	25	35.74	29.56
sub3	64	down2	rec	1.75	AL	AL2UL	12.11	-26.80	12.11	0.00	0.00	-26.80	1.016	1	25	35.74	29.56
sub3	64	rec	rec	0.75	UL	UL2AL	11.82	-4.53	10.83	0.99	-0.84	-3.68	0.874	3	25	45.02	37.24
sub3	64	rec	rec	0.75	AL	AL2UL	6.92	-6.15	6.72	0.20	-0.33	-5.82	0.895	3	25	45.02	37.24
sub3	64	rec	rec	1.00	UL	UL2AL	11.86	-7.10	11.73	0.13	0.00	-7.10	1.148	3	25	45.02	37.24
sub3	64	rec	rec	1.00	AL	AL2UL	7.22	-7.77	7.13	0.09	-0.10	-7.66	0.937	3	25	45.02	37.24
sub3	64	rec	rec	1.25	UL	UL2AL	15.92	-9.44	15.90	0.02	0.00	-9.44	0.970	3	25	45.02	37.24
sub3	64	rec	rec	1.25	AL	AL2UL	9.46	-14.13	9.45	0.01	-0.01	-14.12	0.989	3	25	45.02	37.24
sub3	64	rec	rec	1.50	UL	UL2AL	19.65	-13.94	19.65	0.01	0.00	-13.94	0.988	3	25	45.02	37.24
sub3	64	rec	rec	1.50	AL	AL2UL	11.53	-18.81	11.51	0.02	0.00	-18.81	0.995	3	25	45.02	37.24
sub3	64	rec	rec	1.75	UL	UL2AL	17.59	-20.72	17.59	0.00	0.00	-20.72	0.998	3	25	45.02	37.24
sub3	64	rec	rec	1.75	AL	AL2UL	11.80	-24.73	11.80	0.00	0.00	-24.73	1.003	3	25	45.02	37.24
sub3	64	up1	rec	0.75	UL	UL2AL	10.21	-6.51	9.26	0.95	-1.12	-5.39	0.834	4	25	49.66	41.08
sub3	64	up1	rec	0.75	AL	AL2UL	7.73	-5.87	7.34	0.39	-0.31	-5.56	0.955	4	25	49.66	41.08
sub3	64	up1	rec	1.00	UL	UL2AL	13.37	-6.63	13.23	0.15	-0.06	-6.57	0.938	4	25	49.66	41.08
sub3	64	up1	rec	1.00	AL	AL2UL	8.84	-7.67	8.63	0.20	-0.01	-7.66	0.928	4	25	49.66	41.08
sub3	64	up1	rec	1.25	UL	UL2AL	17.12	-8.73	17.06	0.06	0.00	-8.73	0.968	4	25	49.66	41.08
sub3	64	up1	rec	1.25	AL	AL2UL	10.06	-11.36	9.86	0.20	0.00	-11.36	0.966	4	25	49.66	41.08
sub3	64	up1	rec	1.50	UL	UL2AL	21.20	-10.72	21.18	0.02	0.00	-10.72	0.991	4	25	49.66	41.08
sub3	64	up1	rec	1.50	AL	AL2UL	10.54	-19.53	10.51	0.04	0.00	-19.53	0.974	4	25	49.66	41.08
sub3	64	up1	rec	1.75	UL	UL2AL	18.41	-18.20	18.41	0.00	0.00	-18.20	1.013	4	25	49.66	41.08
sub3	64	up1	rec	1.75	AL	AL2UL	14.94	-27.02	14.94	0.00	0.00	-27.02	0.999	4	25	49.66	41.08
sub3	64	down1	ten	0.75	UL	UL2AL	13.84	-5.00	10.41	3.43	-0.84	-4.16	0.824	2	25	40.38	33.40
sub3	64	down1	ten	0.75	AL	AL2UL	7.87	-5.25	7.78	0.09	-0.69	-4.55	0.856	2	25	40.38	33.40
sub3	64	down1	ten	1.00	UL	UL2AL	14.92	-5.76	13.72	1.20	-0.29	-5.47	0.868	2	25	40.38	33.40
sub3	64	down1	ten	1.00	AL	AL2UL	10.39	-8.72	10.26	0.14	-0.15	-8.57	0.911	2	25	40.38	33.40
sub3	64	down1	ten	1.25	UL	UL2AL	16.83	-6.34	16.45	0.38	0.00	-6.34	0.908	2	25	40.38	33.40
sub3	64	down1	ten	1.25	AL	AL2UL	13.59	-8.02	13.53	0.06	0.00	-8.02	0.914	2	25	40.38	33.40
sub3	64	down1	ten	1.50	UL	UL2AL	18.83	-12.53	18.75	0.08	0.00	-12.53	0.925	2	25	40.38	33.40
sub3	64	down1	ten	1.50	AL	AL2UL	12.56	-20.19	12.55	0.01	0.00	-20.19	0.945	2	25	40.38	33.40
sub3	64	down1	ten	1.75	UL	UL2AL	18.12	-17.54	18.03	0.08	-0.01	-17.52	0.965	2	25	40.38	33.40
sub3	64	down1	ten	1.75	AL	AL2UL	15.24	-27.69	15.24	0.00	0.00	-27.69	0.977	2	25	40.38	33.40
sub3	64	down2	ten	0.75	UL	UL2AL	12.05	-3.12	11.20	0.85	-0.25	-2.87	0.881	1	25	35.74	29.56
sub3	64	down2	ten	0.75	AL	AL2UL	8.26	-5.20	8.10	0.17	-0.34	-4.86	0.930	1	25	35.74	29.56
sub3	64	down2	ten	1.00	UL	UL2AL	12.93	-5.87	12.86	0.07	0.00	-5.86	0.924	1	25	35.74	29.56
sub3	64	down2	ten	1.00	AL	AL2UL	9.45	-6.47	9.40	0.05	-0.07	-6.39	0.934	1	25	35.74	29.56
sub3	64	down2	ten	1.25	UL	UL2AL	14.46	-10.74	14.46	0.01	0.00	-10.74	0.955	1	25	35.74	29.56
sub3	64	down2	ten	1.25	AL	AL2UL	14.94	-8.54	14.92	0.02	0.00	-8.54	0.988	1	25	35.74	29.56
sub3	64	down2	ten	1.50	UL	UL2AL	18.78	-14.40	18.75	0.03	0.00	-14.40	0.954	1	25	35.74	29.56
sub3	64	down2	ten	1.50	AL	AL2UL	15.47	-16.72	15.44	0.03	0.00	-16.72	0.999	1	25	35.74	29.56
sub3	64	down2	ten	1.75	UL	UL2AL	17.44	-19.82	17.43	0.02	0.00	-19.81	0.989	1	25	35.74	29.56
sub3	64	down2	ten	1.75	AL	AL2UL	15.84	-26.27	15.84	0.00	0.00	-26.27	1.015	1	25	35.74	29.56
sub3	64	rec	ten	0.75	UL	UL2AL	11.03	-4.54	10.42	0.61	-0.61	-3.92	0.932	3	25	45.02	37.24
sub3	64	rec	ten	0.75	AL	AL2UL	10.84	-6.53	10.39	0.46	-0.01	-6.52	1.095	3	25	45.02	37.24
sub3	64	rec	ten	1.00	UL	UL2AL	16.88	-6.78	16.47	0.41	-0.25	-6.54	1.033	3	25	45.02	37.24
sub3	64	rec	ten	1.00	AL	AL2UL	11.85	-6.25	11.39	0.47	-0.03	-6.23	0.986	3	25	45.02	37.24
sub3	64	rec	ten	1.25	UL	UL2AL	17.31	-7.52	17.23	0.08	0.00	-7.52	0.952	3	25	45.02	37.24
sub3	64	rec	ten	1.25	AL	AL2UL	16.20	-10.37	15.72	0.48	0.00	-10.37	0.994	3	25	45.02	37.24
sub3	64	rec	ten	1.50	UL	UL2AL	17.94	-13.06	17.94	0.00	0.00	-13.06	0.990	3	25	45.02	37.24
sub3	64	rec	ten	1.50	AL	AL2UL	14.75	-17.61	14.72	0.03	0.00	-17.61	1.001	3	25	45.02	37.24
sub3	64	rec	ten	1.75	UL	UL2AL	18.91	-18.72	18.88	0.03	0.00	-18.72	1.021	3	25	45.02	37.24
sub3	64	rec	ten	1.75	AL	AL2UL	17.99	-29.10	17.99	0.00	0.00	-29.10	1.025	3	25	45.02	37.24
sub3	64	up1	ten	0.75	UL	UL2AL	12.65	-4.21	12.07	0.59	-0.27	-3.94	0.890	4	25	49.66	41.08
sub3	64	up1	ten	0.75	AL	AL2UL	9.55	-4.04	9.20	0.35	-0.11	-3.93	0.923	4	25	49.66	41.08
sub3	64	up1	ten	1.00	UL	UL2AL	13.91	-6.00	13.77	0.14	-0.08	-5.92	0.959	4	25	49.66	41.08
sub3	64	up1	ten	1.00	AL	AL2UL	10.75	-6.50	10.49	0.27	-0.07	-6.43	0.927	4	25	49.66	41.08
sub3	64	up1	ten	1.25	UL	UL2AL	16.50	-12.36	16.50	0.00	0.00	-12.36	1.033	4	25	49.66	41.08
sub3	64	up1	ten	1.25	AL	AL2UL	13.56	-11.03	13.34	0.22	0.00	-11.03	0.979	4	25	49.66	41.08
sub3	64	up1	ten	1.50	UL	UL2AL	20.62	-14.80	20.61	0.02	0.00	-14.80	0.987	4	25	49.66	41.08
sub3	64	up1	ten	1.50	AL	AL2UL	15.62	-18.53	15.61	0.00	0.00	-18.53	0.998	4	25	49.66	41.08
sub3	64	up1	ten	1.75	UL	UL2AL	19.81	-18.15	19.65	0.16	-0.01	-18.14	1.072	4	25	49.66	41.08
sub3	64	up1	ten	1.75	AL	AL2UL	16.60	-26.72	16.60	0.00	0.00	-26.72	1.036	4	25	49.66	41.08
sub3	64	down1	twenty	0.75	UL	UL2AL	13.56	-3.93	11.78	1.78	-0.32	-3.61	0.891	2	25	40.38	33.40
sub3	64	down1	twenty	0.75	AL	AL2UL	11.32	-5.77	10.73	0.59	-0.14	-5.62	0.909	2	25	40.38	33.40
sub3	64	down1	twenty	1.00	UL	UL2AL	15.44	-6.49	14.02	1.42	-0.67	-5.82	0.898	2	25	40.38	33.40
sub3	64	down1	twenty	1.00	AL	AL2UL	14.84	-3.46	14.45	0.39	-0.10	-3.36	0.929	2	25	40.38	33.40
sub3	64	down1	twenty	1.25	UL	UL2AL	14.70	-10.43	14.42	0.28	-0.04	-10.39	0.926	2	25	40.38	33.40
sub3	64	down1	twenty	1.25	AL	AL2UL	14.69	-10.33	14.59	0.10	0.00	-10.33	0.929	2	25	40.38	33.40
sub3	64	down1	twenty	1.50	UL	UL2AL	19.07	-12.96	18.86	0.21	0.00	-12.96	0.933	2	25	40.38	33.40
sub3	64	down1	twenty	1.50	AL	AL2UL	17.25	-17.14	17.24	0.01	0.00	-17.14	0.966	2	25	40.38	33.40
sub3	64	down1	twenty	1.75	UL	UL2AL	18.80	-18.64	18.80	0.00	0.00	-18.64	0.968	2	25	40.38	33.40
sub3	64	down1	twenty	1.75	AL	AL2UL	16.46	-29.62	16.46	0.00	0.00	-29.62	0.964	2	25	40.38	33.40
sub3	64	down2	twenty	0.75	UL	UL2AL	10.25	-5.69	9.67	0.58	-0.96	-4.73	0.918	1	25	35.74	29.56
sub3	64	down2	twenty	0.75	AL	AL2UL	12.59	-3.57	12.21	0.38	-0.34	-3.23	1.030	1	25	35.74	29.56
sub3	64	down2	twenty	1.00	UL	UL2AL	14.09	-7.40	14.02	0.07	0.00	-7.40	0.928	1	25	35.74	29.56
sub3	64	down2	twenty	1.00	AL	AL2UL	14.57	-3.11	13.84	0.73	-0.01	-3.10	0.979	1	25	35.74	29.56
sub3	64	down2	twenty	1.25	UL	UL2AL	16.32	-9.71	16.28	0.04	0.00	-9.71	0.941	1	25	35.74	29.56
sub3	64	down2	twenty	1.25	AL	AL2UL	14.06	-6.16	13.57	0.49	0.00	-6.16	1.003	1	25	35.74	29.56
sub3	64	down2	twenty	1.50	UL	UL2AL	17.59	-16.51	17.57	0.02	0.00	-16.51	0.962	1	25	35.74	29.56
sub3	64	down2	twenty	1.50	AL	AL2UL	18.06	-16.45	18.05	0.02	0.00	-16.45	1.020	1	25	35.74	29.56
sub3	64	down2	twenty	1.75	UL	UL2AL	17.72	-22.65	17.70	0.02	0.00	-22.65	0.979	1	25	35.74	29.56
sub3	64	down2	twenty	1.75	AL	AL2UL	18.28	-26.77	18.28	0.00	0.00	-26.77	1.023	1	25	35.74	29.56
sub3	64	rec	twenty	0.75	UL	UL2AL	10.40	-5.99	9.12	1.27	-0.72	-5.27	1.016	3	25	45.02	37.24
sub3	64	rec	twenty	0.75	AL	AL2UL	14.64	-4.99	12.99	1.65	-0.27	-4.72	0.960	3	25	45.02	37.24
sub3	64	rec	twenty	1.00	UL	UL2AL	12.89	-8.83	12.64	0.25	-0.09	-8.73	0.958	3	25	45.02	37.24
sub3	64	rec	twenty	1.00	AL	AL2UL	9.61	-6.12	8.99	0.62	-0.03	-6.10	0.977	3	25	45.02	37.24
sub3	64	rec	twenty	1.25	UL	UL2AL	16.22	-9.37	16.16	0.06	0.00	-9.37	0.977	3	25	45.02	37.24
sub3	64	rec	twenty	1.25	AL	AL2UL	15.16	-6.39	14.96	0.19	0.00	-6.39	0.987	3	25	45.02	37.24
sub3	64	rec	twenty	1.50	UL	UL2AL	19.10	-13.16	19.10	0.00	0.00	-13.16	0.986	3	25	45.02	37.24
sub3	64	rec	twenty	1.50	AL	AL2UL	14.70	-16.05	14.69	0.01	0.00	-16.05	1.001	3	25	45.02	37.24
sub3	64	rec	twenty	1.75	UL	UL2AL	19.71	-19.94	19.71	0.00	0.00	-19.94	1.002	3	25	45.02	37.24
sub3	64	rec	twenty	1.75	AL	AL2UL	15.79	-26.87	15.79	0.00	0.00	-26.87	1.000	3	25	45.02	37.24
sub3	64	up1	twenty	0.75	UL	UL2AL	10.79	-6.26	9.77	1.01	-0.71	-5.55	0.948	4	25	49.66	41.08
sub3	64	up1	twenty	0.75	AL	AL2UL	11.47	-6.47	10.68	0.78	-0.50	-5.96	0.980	4	25	49.66	41.08
sub3	64	up1	twenty	1.00	UL	UL2AL	13.15	-10.09	13.12	0.03	-0.08	-10.01	0.962	4	25	49.66	41.08
sub3	64	up1	twenty	1.00	AL	AL2UL	14.12	-3.11	13.39	0.73	-0.13	-2.98	0.966	4	25	49.66	41.08
sub3	64	up1	twenty	1.25	UL	UL2AL	16.16	-10.84	16.12	0.04	0.00	-10.84	0.985	4	25	49.66	41.08
sub3	64	up1	twenty	1.25	AL	AL2UL	16.36	-5.18	16.31	0.05	0.00	-5.18	0.959	4	25	49.66	41.08
sub3	64	up1	twenty	1.50	UL	UL2AL	18.06	-13.84	18.05	0.01	-0.01	-13.83	1.007	4	25	49.66	41.08
sub3	64	up1	twenty	1.50	AL	AL2UL	17.17	-15.59	17.17	0.00	0.00	-15.59	1.008	4	25	49.66	41.08
sub3	64	up1	twenty	1.75	UL	UL2AL	19.63	-18.69	19.57	0.06	0.00	-18.69	1.009	4	25	49.66	41.08
sub3	64	up1	twenty	1.75	AL	AL2UL	17.84	-26.49	17.84	0.00	0.00	-26.49	1.002	4	25	49.66	41.08
sub4	67	down1	no_power	0.75	UL	UL2AL	9.16	-2.33	7.82	1.34	-0.39	-1.94	0.881	2	25	40.38	33.40
sub4	67	down1	no_power	0.75	AL	AL2UL	4.67	-5.93	4.58	0.09	-0.61	-5.33	1.011	2	25	40.38	33.40
sub4	67	down1	no_power	1.00	UL	UL2AL	11.90	-3.42	11.35	0.55	-0.08	-3.34	0.850	2	25	40.38	33.40
sub4	67	down1	no_power	1.00	AL	AL2UL	5.59	-7.17	5.39	0.20	-0.26	-6.91	1.020	2	25	40.38	33.40
sub4	67	down1	no_power	1.25	UL	UL2AL	15.72	-4.25	15.50	0.22	0.00	-4.25	0.889	2	25	40.38	33.40
sub4	67	down1	no_power	1.25	AL	AL2UL	5.94	-10.31	5.66	0.28	-0.05	-10.26	1.034	2	25	40.38	33.40
sub4	67	down1	no_power	1.50	UL	UL2AL	17.29	-7.88	17.20	0.09	0.00	-7.88	0.928	2	25	40.38	33.40
sub4	67	down1	no_power	1.50	AL	AL2UL	6.66	-13.33	6.13	0.53	0.00	-13.33	1.043	2	25	40.38	33.40
sub4	67	down1	no_power	1.75	UL	UL2AL	20.45	-7.10	20.26	0.20	0.00	-7.10	0.970	2	25	40.38	33.40
sub4	67	down1	no_power	1.75	AL	AL2UL	6.27	-39.02	6.27	0.00	-4.02	-35.00	1.061	2	25	40.38	33.40
sub4	67	down2	no_power	0.75	UL	UL2AL	10.04	-3.34	8.61	1.43	-0.64	-2.70	0.845	1	25	35.74	29.56
sub4	67	down2	no_power	0.75	AL	AL2UL	5.20	-5.24	5.02	0.18	-0.42	-4.82	1.006	1	25	35.74	29.56
sub4	67	down2	no_power	1.00	UL	UL2AL	11.39	-3.77	10.65	0.75	-0.03	-3.74	0.870	1	25	35.74	29.56
sub4	67	down2	no_power	1.00	AL	AL2UL	5.62	-7.47	5.27	0.35	-0.12	-7.35	1.018	1	25	35.74	29.56
sub4	67	down2	no_power	1.25	UL	UL2AL	16.05	-6.75	15.94	0.11	0.00	-6.75	0.914	1	25	35.74	29.56
sub4	67	down2	no_power	1.25	AL	AL2UL	6.39	-10.82	5.95	0.44	-0.09	-10.74	1.017	1	25	35.74	29.56
sub4	67	down2	no_power	1.50	UL	UL2AL	17.18	-8.32	17.04	0.14	0.00	-8.32	0.916	1	25	35.74	29.56
sub4	67	down2	no_power	1.50	AL	AL2UL	5.62	-15.58	5.38	0.24	-0.03	-15.55	1.033	1	25	35.74	29.56
sub4	67	down2	no_power	1.75	UL	UL2AL	19.52	-11.55	19.28	0.24	0.00	-11.55	0.969	1	25	35.74	29.56
sub4	67	down2	no_power	1.75	AL	AL2UL	9.03	-46.61	9.03	0.00	-6.73	-39.89	1.056	1	25	35.74	29.56
sub4	67	rec	no_power	0.75	UL	UL2AL	11.15	-1.59	9.93	1.22	-0.19	-1.41	0.873	3	25	45.02	37.24
sub4	67	rec	no_power	0.75	AL	AL2UL	4.71	-5.17	4.55	0.16	-0.40	-4.77	0.995	3	25	45.02	37.24
sub4	67	rec	no_power	1.00	UL	UL2AL	11.81	-3.67	11.24	0.57	-0.16	-3.51	0.873	3	25	45.02	37.24
sub4	67	rec	no_power	1.00	AL	AL2UL	5.98	-5.98	5.68	0.30	-0.23	-5.75	1.007	3	25	45.02	37.24
sub4	67	rec	no_power	1.25	UL	UL2AL	15.07	-5.80	14.85	0.22	0.00	-5.80	0.905	3	25	45.02	37.24
sub4	67	rec	no_power	1.25	AL	AL2UL	5.77	-9.97	5.49	0.28	-0.01	-9.96	1.036	3	25	45.02	37.24
sub4	67	rec	no_power	1.50	UL	UL2AL	20.10	-6.73	20.05	0.06	0.00	-6.73	0.939	3	25	45.02	37.24
sub4	67	rec	no_power	1.50	AL	AL2UL	5.87	-14.19	5.85	0.02	0.00	-14.19	1.047	3	25	45.02	37.24
sub4	67	rec	no_power	1.75	UL	UL2AL	20.53	-10.15	20.52	0.02	0.00	-10.15	0.959	3	25	45.02	37.24
sub4	67	rec	no_power	1.75	AL	AL2UL	3.32	-31.39	3.17	0.15	-2.68	-28.71	1.059	3	25	45.02	37.24
sub4	67	up1	no_power	0.75	UL	UL2AL	8.88	-2.69	7.04	1.84	-0.48	-2.22	0.845	4	25	49.66	41.08
sub4	67	up1	no_power	0.75	AL	AL2UL	5.12	-5.14	4.90	0.22	-0.82	-4.32	0.984	4	25	49.66	41.08
sub4	67	up1	no_power	1.00	UL	UL2AL	11.73	-3.36	11.04	0.68	-0.24	-3.12	0.869	4	25	49.66	41.08
sub4	67	up1	no_power	1.00	AL	AL2UL	4.85	-6.84	4.69	0.16	-0.13	-6.71	1.007	4	25	49.66	41.08
sub4	67	up1	no_power	1.25	UL	UL2AL	15.25	-6.43	14.95	0.31	0.00	-6.43	0.911	4	25	49.66	41.08
sub4	67	up1	no_power	1.25	AL	AL2UL	6.58	-9.40	6.21	0.37	0.00	-9.40	1.026	4	25	49.66	41.08
sub4	67	up1	no_power	1.50	UL	UL2AL	19.52	-8.38	19.48	0.04	0.00	-8.38	0.933	4	25	49.66	41.08
sub4	67	up1	no_power	1.50	AL	AL2UL	6.28	-15.77	6.18	0.10	0.00	-15.77	1.037	4	25	49.66	41.08
sub4	67	up1	no_power	1.75	UL	UL2AL	19.74	-10.57	19.61	0.13	0.00	-10.57	0.951	4	25	49.66	41.08
sub4	67	up1	no_power	1.75	AL	AL2UL	7.27	-16.02	7.21	0.06	0.00	-16.02	1.050	4	25	49.66	41.08
sub4	70	down1	rec	0.75	UL	UL2AL	9.10	-3.28	8.62	0.48	-0.51	-2.77	0.944	2	25	40.38	33.40
sub4	70	down1	rec	0.75	AL	AL2UL	9.47	-5.06	8.92	0.55	-0.32	-4.74	0.989	2	25	40.38	33.40
sub4	70	down1	rec	1.00	UL	UL2AL	10.32	-5.09	9.90	0.41	-0.18	-4.92	0.917	2	25	40.38	33.40
sub4	70	down1	rec	1.00	AL	AL2UL	10.83	-5.34	10.54	0.29	-0.07	-5.27	1.019	2	25	40.38	33.40
sub4	70	down1	rec	1.25	UL	UL2AL	14.13	-7.54	14.12	0.01	0.00	-7.54	0.959	2	25	40.38	33.40
sub4	70	down1	rec	1.25	AL	AL2UL	14.00	-10.38	13.11	0.89	0.00	-10.38	0.991	2	25	40.38	33.40
sub4	70	down1	rec	1.50	UL	UL2AL	18.14	-10.88	18.14	0.00	0.00	-10.88	0.971	2	25	40.38	33.40
sub4	70	down1	rec	1.50	AL	AL2UL	16.34	-16.16	15.67	0.67	0.00	-16.16	1.004	2	25	40.38	33.40
sub4	70	down1	rec	1.75	UL	UL2AL	17.67	-14.93	17.67	0.00	0.00	-14.93	0.986	2	25	40.38	33.40
sub4	70	down1	rec	1.75	AL	AL2UL	19.42	-22.49	18.69	0.74	0.00	-22.49	1.025	2	25	40.38	33.40
sub4	70	down2	rec	0.75	UL	UL2AL	9.66	-5.07	8.38	1.28	-0.95	-4.12	0.845	1	25	35.74	29.56
sub4	70	down2	rec	0.75	AL	AL2UL	6.70	-5.82	6.22	0.48	-0.44	-5.38	0.962	1	25	35.74	29.56
sub4	70	down2	rec	1.00	UL	UL2AL	10.82	-5.43	10.68	0.14	-0.22	-5.21	0.915	1	25	35.74	29.56
sub4	70	down2	rec	1.00	AL	AL2UL	9.19	-8.82	8.63	0.56	0.00	-8.82	0.974	1	25	35.74	29.56
sub4	70	down2	rec	1.25	UL	UL2AL	15.70	-7.44	15.70	0.00	0.00	-7.44	0.937	1	25	35.74	29.56
sub4	70	down2	rec	1.25	AL	AL2UL	12.06	-10.80	10.92	1.14	0.00	-10.80	0.964	1	25	35.74	29.56
sub4	70	down2	rec	1.50	UL	UL2AL	18.33	-13.25	18.31	0.02	-0.12	-13.12	0.969	1	25	35.74	29.56
sub4	70	down2	rec	1.50	AL	AL2UL	16.30	-17.00	15.79	0.51	0.00	-17.00	1.009	1	25	35.74	29.56
sub4	70	down2	rec	1.75	UL	UL2AL	19.29	-19.89	19.29	0.00	0.00	-19.89	1.008	1	25	35.74	29.56
sub4	70	down2	rec	1.75	AL	AL2UL	17.89	-24.97	17.49	0.40	0.00	-24.97	1.015	1	25	35.74	29.56
sub4	70	rec	rec	0.75	UL	UL2AL	11.89	-4.07	10.35	1.55	-1.06	-3.00	0.872	3	25	45.02	37.24
sub4	70	rec	rec	0.75	AL	AL2UL	8.77	-5.34	8.29	0.48	-1.01	-4.33	0.944	3	25	45.02	37.24
sub4	70	rec	rec	1.00	UL	UL2AL	15.82	-3.83	15.10	0.72	-0.22	-3.60	0.906	3	25	45.02	37.24
sub4	70	rec	rec	1.00	AL	AL2UL	8.42	-9.08	8.10	0.32	-0.13	-8.95	0.987	3	25	45.02	37.24
sub4	70	rec	rec	1.25	UL	UL2AL	18.35	-6.43	18.33	0.01	0.00	-6.43	0.927	3	25	45.02	37.24
sub4	70	rec	rec	1.25	AL	AL2UL	11.91	-11.89	11.55	0.35	-0.02	-11.87	0.998	3	25	45.02	37.24
sub4	70	rec	rec	1.50	UL	UL2AL	24.25	-10.01	24.24	0.02	0.00	-10.01	0.958	3	25	45.02	37.24
sub4	70	rec	rec	1.50	AL	AL2UL	15.61	-16.94	15.37	0.24	0.00	-16.94	1.005	3	25	45.02	37.24
sub4	70	up1	rec	0.75	UL	UL2AL	11.99	-3.70	10.09	1.90	-0.79	-2.91	0.884	4	25	49.66	41.08
sub4	70	up1	rec	0.75	AL	AL2UL	7.73	-6.61	7.51	0.23	-0.89	-5.71	0.958	4	25	49.66	41.08
sub4	70	up1	rec	1.00	UL	UL2AL	12.24	-4.67	11.98	0.25	-0.08	-4.60	0.916	4	25	49.66	41.08
sub4	70	up1	rec	1.00	AL	AL2UL	9.34	-7.52	9.10	0.24	-0.32	-7.19	1.011	4	25	49.66	41.08
sub4	70	up1	rec	1.25	UL	UL2AL	15.00	-8.14	14.99	0.01	-0.03	-8.11	0.938	4	25	49.66	41.08
sub4	70	up1	rec	1.25	AL	AL2UL	14.32	-6.62	13.28	1.04	-0.06	-6.57	0.980	4	25	49.66	41.08
sub4	70	up1	rec	1.50	UL	UL2AL	19.11	-12.83	19.11	0.00	0.00	-12.83	0.969	4	25	49.66	41.08
sub4	70	up1	rec	1.50	AL	AL2UL	16.61	-15.92	16.15	0.46	0.00	-15.92	1.018	4	25	49.66	41.08
sub4	70	up1	rec	1.75	UL	UL2AL	23.16	-25.21	23.16	0.00	0.00	-25.21	0.983	4	25	49.66	41.08
sub4	70	up1	rec	1.75	AL	AL2UL	16.74	-24.54	16.59	0.15	0.00	-24.54	1.031	4	25	49.66	41.08
sub4	70	down1	ten	0.75	UL	UL2AL	9.71	-3.63	8.07	1.64	-0.58	-3.05	0.892	2	25	40.38	33.40
sub4	70	down1	ten	0.75	AL	AL2UL	9.34	-4.69	8.66	0.68	-0.83	-3.86	0.987	2	25	40.38	33.40
sub4	70	down1	ten	1.00	UL	UL2AL	10.33	-5.39	10.08	0.25	-0.17	-5.22	0.925	2	25	40.38	33.40
sub4	70	down1	ten	1.00	AL	AL2UL	14.06	-5.71	13.70	0.36	-0.34	-5.37	1.002	2	25	40.38	33.40
sub4	70	down1	ten	1.25	UL	UL2AL	13.14	-8.41	13.14	0.00	0.00	-8.41	0.947	2	25	40.38	33.40
sub4	70	down1	ten	1.25	AL	AL2UL	17.63	-6.32	16.84	0.79	0.00	-6.32	1.001	2	25	40.38	33.40
sub4	70	down1	ten	1.50	UL	UL2AL	17.57	-14.10	17.57	0.00	0.00	-14.10	0.964	2	25	40.38	33.40
sub4	70	down1	ten	1.50	AL	AL2UL	19.47	-13.30	18.83	0.64	0.00	-13.30	1.024	2	25	40.38	33.40
sub4	70	down1	ten	1.75	UL	UL2AL	18.01	-16.28	18.01	0.00	0.00	-16.28	0.986	2	25	40.38	33.40
sub4	70	down1	ten	1.75	AL	AL2UL	21.98	-21.01	21.36	0.62	0.00	-21.01	1.017	2	25	40.38	33.40
sub4	70	down2	ten	0.75	UL	UL2AL	9.96	-4.56	7.82	2.13	-1.24	-3.32	0.904	1	25	35.74	29.56
sub4	70	down2	ten	0.75	AL	AL2UL	9.83	-4.26	9.10	0.73	-0.62	-3.64	0.968	1	25	35.74	29.56
sub4	70	down2	ten	1.00	UL	UL2AL	9.65	-5.12	9.37	0.28	-0.19	-4.93	0.923	1	25	35.74	29.56
sub4	70	down2	ten	1.00	AL	AL2UL	12.41	-4.20	11.80	0.61	-0.10	-4.10	0.962	1	25	35.74	29.56
sub4	70	down2	ten	1.25	UL	UL2AL	13.75	-8.51	13.53	0.21	-0.08	-8.43	0.947	1	25	35.74	29.56
sub4	70	down2	ten	1.25	AL	AL2UL	13.79	-11.41	13.11	0.68	-0.04	-11.37	0.991	1	25	35.74	29.56
sub4	70	down2	ten	1.50	UL	UL2AL	17.82	-11.72	17.82	0.00	0.00	-11.72	0.959	1	25	35.74	29.56
sub4	70	down2	ten	1.50	AL	AL2UL	17.01	-15.75	16.35	0.67	0.00	-15.75	1.004	1	25	35.74	29.56
sub4	70	down2	ten	1.75	UL	UL2AL	18.97	-17.77	18.96	0.01	0.00	-17.77	0.983	1	25	35.74	29.56
sub4	70	down2	ten	1.75	AL	AL2UL	19.07	-21.80	18.09	0.98	0.00	-21.80	1.003	1	25	35.74	29.56
sub4	70	rec	ten	0.75	UL	UL2AL	10.51	-3.11	9.42	1.08	-0.40	-2.71	0.865	3	25	45.02	37.24
sub4	70	rec	ten	0.75	AL	AL2UL	9.30	-5.20	8.87	0.43	-0.77	-4.44	0.875	3	25	45.02	37.24
sub4	70	rec	ten	1.00	UL	UL2AL	12.84	-4.74	11.90	0.95	-0.20	-4.54	0.921	3	25	45.02	37.24
sub4	70	rec	ten	1.00	AL	AL2UL	12.20	-5.65	12.00	0.20	-0.16	-5.48	0.986	3	25	45.02	37.24
sub4	70	rec	ten	1.25	UL	UL2AL	18.93	-7.08	18.87	0.07	0.00	-7.08	0.924	3	25	45.02	37.24
sub4	70	rec	ten	1.25	AL	AL2UL	12.93	-13.30	12.82	0.11	0.00	-13.30	1.013	3	25	45.02	37.24
sub4	70	rec	ten	1.50	UL	UL2AL	20.39	-10.50	20.39	0.00	0.00	-10.50	0.966	3	25	45.02	37.24
sub4	70	rec	ten	1.50	AL	AL2UL	16.34	-16.16	15.97	0.36	0.00	-16.16	1.014	3	25	45.02	37.24
sub4	70	up1	ten	0.75	UL	UL2AL	9.55	-5.86	8.18	1.37	-0.98	-4.89	0.884	4	25	49.66	41.08
sub4	70	up1	ten	0.75	AL	AL2UL	10.27	-5.16	9.41	0.86	-0.85	-4.31	0.978	4	25	49.66	41.08
sub4	70	up1	ten	1.00	UL	UL2AL	10.59	-6.27	10.36	0.23	-0.24	-6.04	0.885	4	25	49.66	41.08
sub4	70	up1	ten	1.00	AL	AL2UL	13.60	-5.21	13.06	0.54	-0.57	-4.63	1.008	4	25	49.66	41.08
sub4	70	up1	ten	1.25	UL	UL2AL	15.99	-6.72	15.94	0.05	0.00	-6.72	0.920	4	25	49.66	41.08
sub4	70	up1	ten	1.25	AL	AL2UL	13.95	-9.77	13.59	0.36	-0.11	-9.66	1.030	4	25	49.66	41.08
sub4	70	up1	ten	1.50	UL	UL2AL	17.68	-11.08	17.68	0.00	0.00	-11.08	0.968	4	25	49.66	41.08
sub4	70	up1	ten	1.50	AL	AL2UL	15.54	-15.76	15.18	0.36	0.00	-15.76	1.019	4	25	49.66	41.08
sub4	70	up1	ten	1.75	UL	UL2AL	18.36	-20.98	18.36	0.00	0.00	-20.98	0.993	4	25	49.66	41.08
sub4	70	up1	ten	1.75	AL	AL2UL	20.10	-20.58	19.59	0.51	0.00	-20.58	1.029	4	25	49.66	41.08
sub4	70	down1	twenty	0.75	UL	UL2AL	9.27	-3.37	8.04	1.23	-0.44	-2.93	0.870	2	25	40.38	33.40
sub4	70	down1	twenty	0.75	AL	AL2UL	9.19	-4.52	8.14	1.06	-0.45	-4.06	0.991	2	25	40.38	33.40
sub4	70	down1	twenty	1.00	UL	UL2AL	9.42	-7.07	9.35	0.07	-0.11	-6.96	0.918	2	25	40.38	33.40
sub4	70	down1	twenty	1.00	AL	AL2UL	16.61	-2.66	15.85	0.76	-0.01	-2.66	1.023	2	25	40.38	33.40
sub4	70	down1	twenty	1.25	UL	UL2AL	13.71	-7.29	13.71	0.00	0.00	-7.29	0.939	2	25	40.38	33.40
sub4	70	down1	twenty	1.25	AL	AL2UL	19.16	-6.49	18.02	1.14	-0.03	-6.46	0.998	2	25	40.38	33.40
sub4	70	down1	twenty	1.50	UL	UL2AL	17.09	-11.95	17.06	0.03	0.00	-11.95	1.002	2	25	40.38	33.40
sub4	70	down1	twenty	1.50	AL	AL2UL	18.63	-16.17	18.18	0.45	0.00	-16.17	1.029	2	25	40.38	33.40
sub4	70	down1	twenty	1.75	UL	UL2AL	17.45	-16.75	17.45	0.00	-0.01	-16.75	1.000	2	25	40.38	33.40
sub4	70	down1	twenty	1.75	AL	AL2UL	20.96	-22.40	20.36	0.61	0.00	-22.40	1.033	2	25	40.38	33.40
sub4	70	down2	twenty	0.75	UL	UL2AL	9.08	-4.92	7.56	1.52	-0.85	-4.07	0.857	1	25	35.74	29.56
sub4	70	down2	twenty	0.75	AL	AL2UL	10.33	-5.16	9.86	0.47	-0.46	-4.71	0.955	1	25	35.74	29.56
sub4	70	down2	twenty	1.00	UL	UL2AL	10.63	-6.53	10.19	0.44	-0.55	-5.98	0.906	1	25	35.74	29.56
sub4	70	down2	twenty	1.00	AL	AL2UL	14.65	-6.67	13.82	0.83	-0.16	-6.51	0.988	1	25	35.74	29.56
sub4	70	down2	twenty	1.25	UL	UL2AL	14.28	-7.81	14.27	0.00	0.00	-7.81	0.951	1	25	35.74	29.56
sub4	70	down2	twenty	1.25	AL	AL2UL	18.27	-6.22	17.52	0.75	0.00	-6.22	1.009	1	25	35.74	29.56
sub4	70	down2	twenty	1.50	UL	UL2AL	17.38	-11.74	17.35	0.03	0.00	-11.74	0.973	1	25	35.74	29.56
sub4	70	down2	twenty	1.50	AL	AL2UL	17.80	-15.14	17.22	0.58	0.00	-15.14	1.007	1	25	35.74	29.56
sub4	70	down2	twenty	1.75	UL	UL2AL	18.31	-18.20	18.31	0.00	0.00	-18.20	0.999	1	25	35.74	29.56
sub4	70	down2	twenty	1.75	AL	AL2UL	19.35	-21.18	18.73	0.63	0.00	-21.18	1.011	1	25	35.74	29.56
sub4	70	rec	twenty	0.75	UL	UL2AL	9.74	-4.27	8.31	1.43	-0.73	-3.54	0.864	3	25	45.02	37.24
sub4	70	rec	twenty	0.75	AL	AL2UL	10.16	-2.68	9.60	0.56	-0.48	-2.19	0.945	3	25	45.02	37.24
sub4	70	rec	twenty	1.00	UL	UL2AL	13.21	-6.32	12.35	0.86	-0.27	-6.05	0.918	3	25	45.02	37.24
sub4	70	rec	twenty	1.00	AL	AL2UL	14.81	-4.14	13.90	0.91	-0.53	-3.61	0.992	3	25	45.02	37.24
sub4	70	rec	twenty	1.25	UL	UL2AL	16.01	-8.75	15.95	0.06	0.00	-8.75	0.948	3	25	45.02	37.24
sub4	70	rec	twenty	1.25	AL	AL2UL	18.02	-8.34	17.80	0.21	-0.02	-8.31	1.001	3	25	45.02	37.24
sub4	70	rec	twenty	1.50	UL	UL2AL	21.17	-13.03	21.17	0.00	0.00	-13.03	0.966	3	25	45.02	37.24
sub4	70	rec	twenty	1.50	AL	AL2UL	18.27	-16.81	18.21	0.06	0.00	-16.81	1.013	3	25	45.02	37.24
sub4	70	up1	twenty	0.75	UL	UL2AL	9.76	-4.92	8.63	1.13	-0.72	-4.20	0.905	4	25	49.66	41.08
sub4	70	up1	twenty	0.75	AL	AL2UL	14.22	-4.64	12.42	1.79	-1.40	-3.24	0.957	4	25	49.66	41.08
sub4	70	up1	twenty	1.00	UL	UL2AL	10.22	-8.67	9.64	0.58	-0.40	-8.27	0.918	4	25	49.66	41.08
sub4	70	up1	twenty	1.00	AL	AL2UL	14.51	-3.91	13.90	0.60	-0.13	-3.79	1.005	4	25	49.66	41.08
sub4	70	up1	twenty	1.25	UL	UL2AL	15.74	-8.83	15.73	0.00	0.00	-8.83	0.939	4	25	49.66	41.08
sub4	70	up1	twenty	1.25	AL	AL2UL	18.33	-7.77	18.20	0.13	-0.02	-7.75	1.027	4	25	49.66	41.08
sub4	70	up1	twenty	1.50	UL	UL2AL	17.88	-12.39	17.88	0.00	0.00	-12.39	0.964	4	25	49.66	41.08
sub4	70	up1	twenty	1.50	AL	AL2UL	18.27	-14.93	18.00	0.27	-0.02	-14.91	1.025	4	25	49.66	41.08
sub4	70	up1	twenty	1.75	UL	UL2AL	22.66	-22.73	22.66	0.00	0.00	-22.73	1.000	4	25	49.66	41.08
sub4	70	up1	twenty	1.75	AL	AL2UL	20.65	-20.94	20.26	0.39	-0.05	-20.89	1.031	4	25	49.66	41.08
sub5	67	down1	no_power	0.75	UL	UL2AL	14.25	-4.18	10.84	3.41	-0.90	-3.28	0.833	3	25	45.02	37.24
sub5	67	down1	no_power	0.75	AL	AL2UL	6.79	-8.65	6.42	0.36	-0.95	-7.70	0.858	3	25	45.02	37.24
sub5	67	down1	no_power	1.00	UL	UL2AL	16.28	-6.43	13.50	2.78	-0.75	-5.69	0.815	3	25	45.02	37.24
sub5	67	down1	no_power	1.00	AL	AL2UL	7.38	-10.50	6.74	0.64	-0.36	-10.15	0.894	3	25	45.02	37.24
sub5	67	down1	no_power	1.25	UL	UL2AL	18.91	-8.28	17.53	1.37	-0.03	-8.24	0.853	3	25	45.02	37.24
sub5	67	down1	no_power	1.25	AL	AL2UL	7.29	-13.96	6.38	0.91	-0.10	-13.86	0.923	3	25	45.02	37.24
sub5	67	down1	no_power	1.50	UL	UL2AL	25.38	-10.16	24.38	1.00	-0.01	-10.15	0.892	3	25	45.02	37.24
sub5	67	down1	no_power	1.50	AL	AL2UL	8.32	-19.37	7.97	0.35	-0.01	-19.35	0.950	3	25	45.02	37.24
sub5	67	down1	no_power	1.75	UL	UL2AL	28.81	-14.39	27.80	1.01	0.00	-14.39	0.918	3	25	45.02	37.24
sub5	67	down1	no_power	1.75	AL	AL2UL	7.88	-23.17	7.81	0.07	0.00	-23.17	0.970	3	25	45.02	37.24
sub5	67	down2	no_power	0.75	UL	UL2AL	15.01	-5.08	11.75	3.27	-1.47	-3.61	0.851	2	25	40.38	33.40
sub5	67	down2	no_power	0.75	AL	AL2UL	6.83	-5.94	6.19	0.64	-0.41	-5.53	0.935	2	25	40.38	33.40
sub5	67	down2	no_power	1.00	UL	UL2AL	16.32	-5.24	14.77	1.55	-0.12	-5.11	0.870	2	25	40.38	33.40
sub5	67	down2	no_power	1.00	AL	AL2UL	7.18	-9.59	6.47	0.71	-0.22	-9.37	0.950	2	25	40.38	33.40
sub5	67	down2	no_power	1.25	UL	UL2AL	23.71	-9.51	22.49	1.22	0.00	-9.51	0.920	2	25	40.38	33.40
sub5	67	down2	no_power	1.25	AL	AL2UL	7.68	-14.34	6.97	0.71	-0.09	-14.25	0.979	2	25	40.38	33.40
sub5	67	down2	no_power	1.50	UL	UL2AL	26.72	-11.51	25.63	1.10	0.00	-11.51	0.955	2	25	40.38	33.40
sub5	67	down2	no_power	1.50	AL	AL2UL	7.97	-19.84	7.73	0.24	-0.01	-19.84	1.006	2	25	40.38	33.40
sub5	67	down2	no_power	1.75	UL	UL2AL	29.02	-13.61	27.88	1.14	0.00	-13.61	0.979	2	25	40.38	33.40
sub5	67	down2	no_power	1.75	AL	AL2UL	7.98	-24.98	7.98	0.00	0.00	-24.98	1.027	2	25	40.38	33.40
sub5	67	rec	no_power	0.75	UL	UL2AL	14.81	-4.57	10.72	4.10	-0.86	-3.72	0.773	4	25	49.66	41.08
sub5	67	rec	no_power	0.75	AL	AL2UL	6.60	-7.65	6.05	0.55	-0.52	-7.13	0.868	4	25	49.66	41.08
sub5	67	rec	no_power	1.00	UL	UL2AL	18.38	-4.87	15.55	2.83	-0.23	-4.63	0.848	4	25	49.66	41.08
sub5	67	rec	no_power	1.00	AL	AL2UL	6.38	-10.87	5.91	0.47	-0.51	-10.36	0.893	4	25	49.66	41.08
sub5	67	rec	no_power	1.25	UL	UL2AL	19.33	-7.82	17.79	1.54	-0.02	-7.80	0.858	4	25	49.66	41.08
sub5	67	rec	no_power	1.25	AL	AL2UL	7.28	-13.57	6.70	0.57	-0.10	-13.47	0.918	4	25	49.66	41.08
sub5	67	rec	no_power	1.50	UL	UL2AL	24.64	-11.05	23.70	0.94	-0.01	-11.04	0.887	4	25	49.66	41.08
sub5	67	rec	no_power	1.50	AL	AL2UL	6.88	-17.02	6.42	0.46	0.00	-17.01	0.935	4	25	49.66	41.08
sub5	67	rec	no_power	1.75	UL	UL2AL	27.20	-13.76	26.46	0.75	0.00	-13.76	0.986	4	25	49.66	41.08
sub5	67	rec	no_power	1.75	AL	AL2UL	7.58	-20.96	7.21	0.37	0.00	-20.96	0.960	4	25	49.66	41.08
sub5	67	up1	no_power	0.75	UL	UL2AL	14.09	-3.66	10.98	3.11	-0.51	-3.16	0.848	5	25	54.30	44.92
sub5	67	up1	no_power	0.75	AL	AL2UL	6.18	-5.32	5.65	0.53	-0.70	-4.63	0.927	5	25	54.30	44.92
sub5	67	up1	no_power	1.00	UL	UL2AL	15.66	-5.53	13.82	1.84	-0.19	-5.35	0.895	5	25	54.30	44.92
sub5	67	up1	no_power	1.00	AL	AL2UL	6.73	-8.70	6.14	0.59	-0.34	-8.36	0.971	5	25	54.30	44.92
sub5	67	up1	no_power	1.25	UL	UL2AL	20.74	-7.87	19.72	1.03	0.00	-7.87	0.929	5	25	54.30	44.92
sub5	67	up1	no_power	1.25	AL	AL2UL	8.08	-11.64	7.22	0.86	-0.05	-11.59	0.982	5	25	54.30	44.92
sub5	67	up1	no_power	1.50	UL	UL2AL	24.43	-10.03	23.93	0.49	0.00	-10.03	0.962	5	25	54.30	44.92
sub5	67	up1	no_power	1.50	AL	AL2UL	8.04	-17.60	7.56	0.48	0.00	-17.60	1.013	5	25	54.30	44.92
sub5	67	up1	no_power	1.75	UL	UL2AL	26.53	-13.96	25.82	0.71	0.00	-13.96	0.990	5	25	54.30	44.92
sub5	67	up1	no_power	1.75	AL	AL2UL	7.47	-20.79	7.41	0.07	0.00	-20.79	1.037	5	25	54.30	44.92
sub5	68	down1	rec	0.75	UL	UL2AL	14.31	-5.58	11.25	3.06	-1.51	-4.07	0.795	3	25	45.02	37.24
sub5	68	down1	rec	0.75	AL	AL2UL	11.46	-7.56	9.68	1.79	-1.25	-6.30	0.848	3	25	45.02	37.24
sub5	68	down1	rec	1.00	UL	UL2AL	14.94	-7.99	13.43	1.50	-0.57	-7.42	0.836	3	25	45.02	37.24
sub5	68	down1	rec	1.00	AL	AL2UL	12.55	-9.46	11.57	0.98	-0.47	-9.00	0.871	3	25	45.02	37.24
sub5	68	down1	rec	1.25	UL	UL2AL	17.92	-9.07	17.52	0.40	-0.07	-9.00	0.841	3	25	45.02	37.24
sub5	68	down1	rec	1.25	AL	AL2UL	14.93	-13.54	14.24	0.69	-0.07	-13.47	0.885	3	25	45.02	37.24
sub5	68	down1	rec	1.50	UL	UL2AL	22.18	-15.51	22.09	0.08	0.00	-15.51	0.916	3	25	45.02	37.24
sub5	68	down1	rec	1.50	AL	AL2UL	15.24	-16.82	14.98	0.27	-0.01	-16.81	0.901	3	25	45.02	37.24
sub5	68	down1	rec	1.75	UL	UL2AL	27.38	-17.65	27.36	0.01	0.00	-17.65	0.916	3	25	45.02	37.24
sub5	68	down1	rec	1.75	AL	AL2UL	16.85	-25.01	16.63	0.22	0.00	-25.01	0.944	3	25	45.02	37.24
sub5	68	down2	rec	0.75	UL	UL2AL	14.04	-5.94	11.14	2.90	-1.48	-4.46	0.784	2	25	40.38	33.40
sub5	68	down2	rec	0.75	AL	AL2UL	8.64	-6.35	7.61	1.03	-0.50	-5.85	0.841	2	25	40.38	33.40
sub5	68	down2	rec	1.00	UL	UL2AL	15.86	-6.00	15.10	0.77	-0.39	-5.60	0.852	2	25	40.38	33.40
sub5	68	down2	rec	1.00	AL	AL2UL	12.35	-8.34	11.19	1.16	-0.20	-8.14	0.874	2	25	40.38	33.40
sub5	68	down2	rec	1.25	UL	UL2AL	18.71	-9.89	18.51	0.21	-0.03	-9.86	0.873	2	25	40.38	33.40
sub5	68	down2	rec	1.25	AL	AL2UL	13.17	-15.84	12.56	0.61	0.00	-15.84	0.905	2	25	40.38	33.40
sub5	68	down2	rec	1.50	UL	UL2AL	23.25	-14.50	23.16	0.09	-0.15	-14.35	0.913	2	25	40.38	33.40
sub5	68	down2	rec	1.50	AL	AL2UL	15.05	-20.37	14.66	0.39	0.00	-20.37	0.933	2	25	40.38	33.40
sub5	68	down2	rec	1.75	UL	UL2AL	26.85	-19.43	26.85	0.00	0.00	-19.43	0.969	2	25	40.38	33.40
sub5	68	down2	rec	1.75	AL	AL2UL	15.87	-26.19	15.73	0.14	0.00	-26.19	0.949	2	25	40.38	33.40
sub5	68	rec	rec	0.75	UL	UL2AL	12.11	-5.37	10.13	1.97	-1.16	-4.21	0.847	4	25	49.66	41.08
sub5	68	rec	rec	0.75	AL	AL2UL	9.12	-5.18	8.51	0.62	-0.53	-4.65	0.836	4	25	49.66	41.08
sub5	68	rec	rec	1.00	UL	UL2AL	13.27	-7.68	12.80	0.47	-0.34	-7.34	0.886	4	25	49.66	41.08
sub5	68	rec	rec	1.00	AL	AL2UL	12.32	-8.14	11.62	0.70	-0.23	-7.91	0.874	4	25	49.66	41.08
sub5	68	rec	rec	1.25	UL	UL2AL	18.55	-9.44	18.44	0.11	-0.09	-9.35	0.917	4	25	49.66	41.08
sub5	68	rec	rec	1.25	AL	AL2UL	14.40	-13.78	14.08	0.32	-0.02	-13.76	0.912	4	25	49.66	41.08
sub5	68	rec	rec	1.50	UL	UL2AL	25.04	-15.17	25.04	0.00	0.00	-15.17	0.964	4	25	49.66	41.08
sub5	68	rec	rec	1.50	AL	AL2UL	12.04	-21.34	11.81	0.23	0.00	-21.34	0.948	4	25	49.66	41.08
sub5	68	rec	rec	1.75	UL	UL2AL	25.55	-18.82	25.54	0.01	0.00	-18.82	0.987	4	25	49.66	41.08
sub5	68	rec	rec	1.75	AL	AL2UL	12.13	-27.25	12.09	0.04	0.00	-27.25	0.983	4	25	49.66	41.08
sub5	68	up1	rec	0.75	UL	UL2AL	14.87	-4.17	12.10	2.77	-0.96	-3.20	0.958	5	25	54.30	44.92
sub5	68	up1	rec	0.75	AL	AL2UL	8.79	-7.91	8.26	0.53	-0.55	-7.36	0.876	5	25	54.30	44.92
sub5	68	up1	rec	1.00	UL	UL2AL	15.83	-6.29	14.99	0.84	-0.17	-6.12	0.951	5	25	54.30	44.92
sub5	68	up1	rec	1.00	AL	AL2UL	12.77	-9.03	12.40	0.37	-0.09	-8.94	1.018	5	25	54.30	44.92
sub5	68	up1	rec	1.25	UL	UL2AL	18.11	-9.48	18.08	0.03	0.00	-9.48	0.926	5	25	54.30	44.92
sub5	68	up1	rec	1.25	AL	AL2UL	13.40	-12.36	12.80	0.60	0.00	-12.35	0.924	5	25	54.30	44.92
sub5	68	up1	rec	1.50	UL	UL2AL	23.44	-13.84	23.44	0.00	0.00	-13.84	0.968	5	25	54.30	44.92
sub5	68	up1	rec	1.50	AL	AL2UL	13.91	-19.92	13.52	0.40	0.00	-19.92	0.946	5	25	54.30	44.92
sub5	68	up1	rec	1.75	UL	UL2AL	26.63	-16.91	26.63	0.00	0.00	-16.91	0.975	5	25	54.30	44.92
sub5	68	up1	rec	1.75	AL	AL2UL	15.29	-25.26	15.15	0.15	0.00	-25.26	0.952	5	25	54.30	44.92
sub5	68	down1	ten	0.75	UL	UL2AL	13.81	-6.24	10.50	3.31	-1.44	-4.80	0.784	3	25	45.02	37.24
sub5	68	down1	ten	0.75	AL	AL2UL	13.04	-4.51	12.50	0.53	-1.16	-3.35	0.830	3	25	45.02	37.24
sub5	68	down1	ten	1.00	UL	UL2AL	14.69	-8.68	13.41	1.29	-0.99	-7.69	0.846	3	25	45.02	37.24
sub5	68	down1	ten	1.00	AL	AL2UL	16.60	-6.37	16.05	0.54	-0.53	-5.84	0.885	3	25	45.02	37.24
sub5	68	down1	ten	1.25	UL	UL2AL	17.26	-10.66	16.86	0.40	-0.14	-10.52	0.879	3	25	45.02	37.24
sub5	68	down1	ten	1.25	AL	AL2UL	17.65	-11.37	17.34	0.31	-0.26	-11.11	0.911	3	25	45.02	37.24
sub5	68	down1	ten	1.50	UL	UL2AL	23.00	-14.10	22.88	0.11	-0.03	-14.06	0.893	3	25	45.02	37.24
sub5	68	down1	ten	1.50	AL	AL2UL	18.42	-19.10	18.19	0.23	-0.01	-19.08	0.939	3	25	45.02	37.24
sub5	68	down1	ten	1.75	UL	UL2AL	26.89	-18.26	26.81	0.08	0.00	-18.26	0.924	3	25	45.02	37.24
sub5	68	down1	ten	1.75	AL	AL2UL	18.22	-28.57	18.15	0.06	-0.05	-28.52	0.948	3	25	45.02	37.24
sub5	68	down2	ten	0.75	UL	UL2AL	12.42	-6.44	9.97	2.45	-1.03	-5.42	0.908	2	25	40.38	33.40
sub5	68	down2	ten	0.75	AL	AL2UL	13.99	-4.24	12.61	1.38	-0.95	-3.29	0.840	2	25	40.38	33.40
sub5	68	down2	ten	1.00	UL	UL2AL	12.63	-9.11	11.51	1.12	-0.85	-8.26	0.939	2	25	40.38	33.40
sub5	68	down2	ten	1.00	AL	AL2UL	14.27	-8.31	13.22	1.05	-0.43	-7.89	0.878	2	25	40.38	33.40
sub5	68	down2	ten	1.25	UL	UL2AL	18.05	-8.66	17.50	0.55	-0.51	-8.16	0.940	2	25	40.38	33.40
sub5	68	down2	ten	1.25	AL	AL2UL	16.97	-10.29	16.60	0.37	-0.08	-10.21	0.895	2	25	40.38	33.40
sub5	68	down2	ten	1.50	UL	UL2AL	23.70	-14.12	23.70	0.00	-0.11	-14.01	0.974	2	25	40.38	33.40
sub5	68	down2	ten	1.50	AL	AL2UL	19.55	-20.90	19.39	0.16	0.00	-20.90	0.913	2	25	40.38	33.40
sub5	68	down2	ten	1.75	UL	UL2AL	28.08	-19.56	28.03	0.05	0.00	-19.56	0.992	2	25	40.38	33.40
sub5	68	down2	ten	1.75	AL	AL2UL	18.91	-26.58	18.89	0.02	0.00	-26.58	0.946	2	25	40.38	33.40
sub5	68	rec	ten	0.75	UL	UL2AL	11.42	-4.64	10.02	1.40	-0.58	-4.06	0.856	4	25	49.66	41.08
sub5	68	rec	ten	0.75	AL	AL2UL	13.09	-5.16	12.32	0.77	-0.60	-4.55	0.849	4	25	49.66	41.08
sub5	68	rec	ten	1.00	UL	UL2AL	12.97	-8.20	12.46	0.51	-0.51	-7.69	0.914	4	25	49.66	41.08
sub5	68	rec	ten	1.00	AL	AL2UL	17.22	-5.62	16.88	0.35	-0.16	-5.46	0.896	4	25	49.66	41.08
sub5	68	rec	ten	1.25	UL	UL2AL	18.46	-10.61	18.27	0.19	-0.03	-10.58	0.923	4	25	49.66	41.08
sub5	68	rec	ten	1.25	AL	AL2UL	18.91	-11.96	18.72	0.19	-0.02	-11.94	0.930	4	25	49.66	41.08
sub5	68	rec	ten	1.50	UL	UL2AL	21.06	-15.22	21.00	0.06	-0.02	-15.20	0.980	4	25	49.66	41.08
sub5	68	rec	ten	1.50	AL	AL2UL	17.48	-21.73	17.44	0.04	-0.01	-21.71	0.955	4	25	49.66	41.08
sub5	68	rec	ten	1.75	UL	UL2AL	25.49	-19.72	25.49	0.00	0.00	-19.72	0.983	4	25	49.66	41.08
sub5	68	rec	ten	1.75	AL	AL2UL	18.58	-30.52	18.53	0.05	0.00	-30.52	0.990	4	25	49.66	41.08
sub5	68	up1	ten	0.75	UL	UL2AL	13.41	-5.82	9.78	3.64	-2.13	-3.70	0.858	5	25	54.30	44.92
sub5	68	up1	ten	0.75	AL	AL2UL	12.08	-4.53	11.21	0.87	-0.61	-3.92	0.865	5	25	54.30	44.92
sub5	68	up1	ten	1.00	UL	UL2AL	13.34	-7.73	12.36	0.98	-0.22	-7.52	0.955	5	25	54.30	44.92
sub5	68	up1	ten	1.00	AL	AL2UL	16.39	-5.30	15.90	0.49	-0.24	-5.06	0.913	5	25	54.30	44.92
sub5	68	up1	ten	1.25	UL	UL2AL	17.61	-9.65	17.52	0.10	-0.06	-9.59	0.907	5	25	54.30	44.92
sub5	68	up1	ten	1.25	AL	AL2UL	18.19	-9.76	17.62	0.57	-0.01	-9.75	0.921	5	25	54.30	44.92
sub5	68	up1	ten	1.50	UL	UL2AL	21.33	-14.85	21.23	0.10	0.00	-14.85	0.995	5	25	54.30	44.92
sub5	68	up1	ten	1.50	AL	AL2UL	16.38	-18.66	16.27	0.11	-0.05	-18.61	0.966	5	25	54.30	44.92
sub5	68	up1	ten	1.75	UL	UL2AL	25.02	-18.98	25.02	0.00	0.00	-18.98	0.992	5	25	54.30	44.92
sub5	68	up1	ten	1.75	AL	AL2UL	18.83	-26.94	18.75	0.08	0.00	-26.94	0.980	5	25	54.30	44.92
sub5	68	down1	twenty	0.75	UL	UL2AL	10.57	-5.78	8.29	2.28	-1.38	-4.40	0.850	3	25	45.02	37.24
sub5	68	down1	twenty	0.75	AL	AL2UL	16.84	-4.56	15.51	1.33	-1.29	-3.28	0.822	3	25	45.02	37.24
sub5	68	down1	twenty	1.00	UL	UL2AL	13.66	-7.94	12.79	0.87	-0.43	-7.52	0.910	3	25	45.02	37.24
sub5	68	down1	twenty	1.00	AL	AL2UL	22.64	-3.01	21.26	1.38	-0.29	-2.72	0.848	3	25	45.02	37.24
sub5	68	down1	twenty	1.25	UL	UL2AL	16.23	-11.34	16.05	0.18	-0.07	-11.27	0.891	3	25	45.02	37.24
sub5	68	down1	twenty	1.25	AL	AL2UL	21.49	-9.26	21.08	0.42	-0.10	-9.15	0.902	3	25	45.02	37.24
sub5	68	down1	twenty	1.50	UL	UL2AL	20.48	-16.65	20.47	0.01	-0.04	-16.61	0.919	3	25	45.02	37.24
sub5	68	down1	twenty	1.50	AL	AL2UL	21.27	-16.04	21.09	0.18	-0.02	-16.02	0.929	3	25	45.02	37.24
sub5	68	down1	twenty	1.75	UL	UL2AL	25.89	-20.28	25.83	0.05	0.00	-20.28	0.921	3	25	45.02	37.24
sub5	68	down1	twenty	1.75	AL	AL2UL	21.55	-25.37	21.33	0.22	-0.04	-25.33	0.957	3	25	45.02	37.24
sub5	68	down2	twenty	0.75	UL	UL2AL	11.24	-6.71	7.85	3.39	-1.37	-5.33	0.821	2	25	40.38	33.40
sub5	68	down2	twenty	0.75	AL	AL2UL	14.54	-3.93	13.42	1.12	-0.68	-3.25	0.813	2	25	40.38	33.40
sub5	68	down2	twenty	1.00	UL	UL2AL	13.65	-7.14	12.66	0.99	-0.65	-6.49	1.037	2	25	40.38	33.40
sub5	68	down2	twenty	1.00	AL	AL2UL	17.71	-5.98	16.90	0.81	-0.19	-5.78	0.882	2	25	40.38	33.40
sub5	68	down2	twenty	1.25	UL	UL2AL	15.69	-10.35	15.47	0.22	-0.02	-10.33	0.865	2	25	40.38	33.40
sub5	68	down2	twenty	1.25	AL	AL2UL	18.87	-12.29	18.53	0.33	-0.02	-12.28	0.910	2	25	40.38	33.40
sub5	68	down2	twenty	1.50	UL	UL2AL	22.52	-14.65	22.23	0.29	-0.08	-14.58	0.917	2	25	40.38	33.40
sub5	68	down2	twenty	1.50	AL	AL2UL	19.51	-21.53	19.41	0.10	-0.01	-21.53	0.945	2	25	40.38	33.40
sub5	68	down2	twenty	1.75	UL	UL2AL	24.05	-21.15	24.05	0.00	0.00	-21.15	0.938	2	25	40.38	33.40
sub5	68	down2	twenty	1.75	AL	AL2UL	20.14	-27.14	20.06	0.07	0.00	-27.14	0.964	2	25	40.38	33.40
sub5	68	rec	twenty	0.75	UL	UL2AL	9.19	-6.92	7.66	1.53	-1.20	-5.72	0.853	4	25	49.66	41.08
sub5	68	rec	twenty	0.75	AL	AL2UL	17.26	-3.49	16.01	1.25	-0.66	-2.83	0.834	4	25	49.66	41.08
sub5	68	rec	twenty	1.00	UL	UL2AL	11.34	-9.18	10.69	0.65	-0.77	-8.40	0.912	4	25	49.66	41.08
sub5	68	rec	twenty	1.00	AL	AL2UL	20.46	-2.98	19.56	0.89	-0.01	-2.96	0.888	4	25	49.66	41.08
sub5	68	rec	twenty	1.25	UL	UL2AL	16.25	-11.06	16.15	0.10	-0.11	-10.95	0.915	4	25	49.66	41.08
sub5	68	rec	twenty	1.25	AL	AL2UL	21.82	-8.00	21.07	0.75	0.00	-8.00	0.938	4	25	49.66	41.08
sub5	68	rec	twenty	1.50	UL	UL2AL	20.10	-15.66	19.97	0.13	-0.29	-15.37	0.966	4	25	49.66	41.08
sub5	68	rec	twenty	1.50	AL	AL2UL	20.32	-17.60	20.13	0.20	0.00	-17.60	0.966	4	25	49.66	41.08
sub5	68	rec	twenty	1.75	UL	UL2AL	24.71	-20.23	24.71	0.00	0.00	-20.23	0.988	4	25	49.66	41.08
sub5	68	rec	twenty	1.75	AL	AL2UL	20.15	-27.53	20.15	0.00	0.00	-27.53	1.003	4	25	49.66	41.08
sub5	68	up1	twenty	0.75	UL	UL2AL	12.50	-5.25	9.74	2.76	-1.02	-4.23	0.886	5	25	54.30	44.92
sub5	68	up1	twenty	0.75	AL	AL2UL	17.44	-4.24	16.11	1.33	-0.35	-3.90	0.856	5	25	54.30	44.92
sub5	68	up1	twenty	1.00	UL	UL2AL	12.93	-9.40	12.27	0.66	-0.58	-8.82	0.916	5	25	54.30	44.92
sub5	68	up1	twenty	1.00	AL	AL2UL	20.22	-3.84	19.24	0.97	-0.05	-3.78	0.897	5	25	54.30	44.92
sub5	68	up1	twenty	1.25	UL	UL2AL	15.73	-11.26	15.64	0.09	-0.02	-11.24	0.916	5	25	54.30	44.92
sub5	68	up1	twenty	1.25	AL	AL2UL	20.91	-7.45	20.43	0.48	0.00	-7.45	0.916	5	25	54.30	44.92
sub5	68	up1	twenty	1.50	UL	UL2AL	22.79	-12.88	22.79	0.00	0.00	-12.88	0.965	5	25	54.30	44.92
sub5	68	up1	twenty	1.50	AL	AL2UL	19.43	-20.38	19.24	0.19	0.00	-20.38	0.937	5	25	54.30	44.92
sub5	68	up1	twenty	1.75	UL	UL2AL	25.51	-19.53	25.51	0.00	0.00	-19.53	0.982	5	25	54.30	44.92
sub5	68	up1	twenty	1.75	AL	AL2UL	19.26	-25.47	19.17	0.10	-0.11	-25.37	0.974	5	25	54.30	44.92
sub6	73	down1	no_power	0.75	UL	UL2AL	16.41	-4.06	12.48	3.93	-2.24	-1.81	0.784	3	28	40.01	32.35
sub6	73	down1	no_power	0.75	AL	AL2UL	5.66	-4.23	5.46	0.19	-1.28	-2.95	0.748	3	28	40.01	32.35
sub6	73	down1	no_power	1.00	UL	UL2AL	16.70	-5.22	14.51	2.18	-1.17	-4.05	0.842	3	28	40.01	32.35
sub6	73	down1	no_power	1.00	AL	AL2UL	6.23	-7.23	6.12	0.11	-1.10	-6.13	0.755	3	28	40.01	32.35
sub6	73	down1	no_power	1.25	UL	UL2AL	18.70	-7.06	17.96	0.74	-0.30	-6.76	0.868	3	28	40.01	32.35
sub6	73	down1	no_power	1.25	AL	AL2UL	5.85	-13.18	5.85	0.00	-1.21	-11.98	0.775	3	28	40.01	32.35
sub6	73	down1	no_power	1.50	UL	UL2AL	20.49	-13.25	19.79	0.70	-0.29	-12.96	0.918	3	28	40.01	32.35
sub6	73	down1	no_power	1.50	AL	AL2UL	7.22	-15.30	7.22	0.00	-0.38	-14.92	0.776	3	28	40.01	32.35
sub6	73	down1	no_power	1.75	UL	UL2AL	22.70	-20.24	22.59	0.10	-0.05	-20.19	0.920	3	28	40.01	32.35
sub6	73	down1	no_power	1.75	AL	AL2UL	7.70	-21.61	7.70	0.00	-0.13	-21.48	0.805	3	28	40.01	32.35
sub6	73	down2	no_power	0.75	UL	UL2AL	16.24	-3.09	13.47	2.76	-0.87	-2.22	0.826	2	28	35.37	28.51
sub6	73	down2	no_power	0.75	AL	AL2UL	5.70	-3.82	5.48	0.22	-1.23	-2.59	0.731	2	28	35.37	28.51
sub6	73	down2	no_power	1.00	UL	UL2AL	16.35	-5.83	14.31	2.04	-0.64	-5.19	0.867	2	28	35.37	28.51
sub6	73	down2	no_power	1.00	AL	AL2UL	5.42	-7.50	5.41	0.00	-1.24	-6.25	0.765	2	28	35.37	28.51
sub6	73	down2	no_power	1.25	UL	UL2AL	18.63	-8.47	17.77	0.86	-0.21	-8.26	0.896	2	28	35.37	28.51
sub6	73	down2	no_power	1.25	AL	AL2UL	6.00	-11.75	6.00	0.00	-1.06	-10.69	0.784	2	28	35.37	28.51
sub6	73	down2	no_power	1.50	UL	UL2AL	23.22	-10.97	22.77	0.44	-0.04	-10.93	0.901	2	28	35.37	28.51
sub6	73	down2	no_power	1.50	AL	AL2UL	6.36	-18.40	6.36	0.00	-0.34	-18.06	0.815	2	28	35.37	28.51
sub6	73	down2	no_power	1.75	UL	UL2AL	22.01	-20.51	21.81	0.20	-0.18	-20.33	0.940	2	28	35.37	28.51
sub6	73	down2	no_power	1.75	AL	AL2UL	7.46	-22.98	7.46	0.00	-0.24	-22.74	0.826	2	28	35.37	28.51
sub6	73	rec	no_power	0.75	UL	UL2AL	17.79	-3.22	13.18	4.62	-0.97	-2.25	0.816	4	28	44.65	36.19
sub6	73	rec	no_power	0.75	AL	AL2UL	6.03	-4.34	5.57	0.46	-1.18	-3.15	0.728	4	28	44.65	36.19
sub6	73	rec	no_power	1.00	UL	UL2AL	16.80	-5.55	13.40	3.40	-0.85	-4.70	0.852	4	28	44.65	36.19
sub6	73	rec	no_power	1.00	AL	AL2UL	5.31	-8.58	5.13	0.18	-1.40	-7.18	0.760	4	28	44.65	36.19
sub6	73	rec	no_power	1.25	UL	UL2AL	21.33	-6.11	19.89	1.44	-0.29	-5.83	0.870	4	28	44.65	36.19
sub6	73	rec	no_power	1.25	AL	AL2UL	5.22	-12.32	5.01	0.21	-0.92	-11.40	0.778	4	28	44.65	36.19
sub6	73	rec	no_power	1.50	UL	UL2AL	23.78	-10.65	22.87	0.91	-0.19	-10.46	0.885	4	28	44.65	36.19
sub6	73	rec	no_power	1.50	AL	AL2UL	7.19	-18.49	7.01	0.17	-0.46	-18.03	0.805	4	28	44.65	36.19
sub6	73	rec	no_power	1.75	UL	UL2AL	17.68	-29.63	17.39	0.29	-1.85	-27.78	0.912	4	28	44.65	36.19
sub6	73	rec	no_power	1.75	AL	AL2UL	6.34	-22.94	6.26	0.08	-0.34	-22.60	0.821	4	28	44.65	36.19
sub6	73	up1	no_power	0.75	UL	UL2AL	18.70	-4.95	13.50	5.20	-3.19	-1.76	0.766	5	28	49.29	40.03
sub6	73	up1	no_power	0.75	AL	AL2UL	6.13	-3.33	4.98	1.15	-1.70	-1.64	0.767	5	28	49.29	40.03
sub6	73	up1	no_power	1.00	UL	UL2AL	18.64	-4.57	15.83	2.82	-1.67	-2.90	0.841	5	28	49.29	40.03
sub6	73	up1	no_power	1.00	AL	AL2UL	5.36	-6.39	4.97	0.39	-1.30	-5.09	0.800	5	28	49.29	40.03
sub6	73	up1	no_power	1.25	UL	UL2AL	22.88	-6.11	20.86	2.03	-0.21	-5.91	0.866	5	28	49.29	40.03
sub6	73	up1	no_power	1.25	AL	AL2UL	6.00	-12.32	5.63	0.37	-0.87	-11.45	0.813	5	28	49.29	40.03
sub6	73	up1	no_power	1.50	UL	UL2AL	23.52	-9.27	22.95	0.57	-0.26	-9.01	0.890	5	28	49.29	40.03
sub6	73	up1	no_power	1.50	AL	AL2UL	6.47	-17.16	6.39	0.08	-0.50	-16.66	0.843	5	28	49.29	40.03
sub6	73	up1	no_power	1.75	UL	UL2AL	24.56	-17.61	24.51	0.05	-0.26	-17.35	0.898	5	28	49.29	40.03
sub6	73	up1	no_power	1.75	AL	AL2UL	7.50	-25.04	7.48	0.03	-0.10	-24.94	0.873	5	28	49.29	40.03
sub6	74	down1	rec	0.75	UL	UL2AL	14.82	-4.37	12.52	2.30	-1.48	-2.89	0.772	3	28	40.01	32.35
sub6	74	down1	rec	0.75	AL	AL2UL	8.55	-3.77	7.35	1.20	-0.90	-2.87	0.712	3	28	40.01	32.35
sub6	74	down1	rec	1.00	UL	UL2AL	14.26	-7.13	13.20	1.06	-0.97	-6.16	0.812	3	28	40.01	32.35
sub6	74	down1	rec	1.00	AL	AL2UL	7.91	-7.49	7.65	0.26	-0.80	-6.70	0.728	3	28	40.01	32.35
sub6	74	down1	rec	1.25	UL	UL2AL	14.51	-12.20	14.42	0.09	-0.38	-11.82	0.866	3	28	40.01	32.35
sub6	74	down1	rec	1.25	AL	AL2UL	8.25	-12.03	8.13	0.12	-0.38	-11.65	0.761	3	28	40.01	32.35
sub6	74	down1	rec	1.50	UL	UL2AL	21.17	-15.21	21.15	0.02	-0.40	-14.81	0.870	3	28	40.01	32.35
sub6	74	down1	rec	1.50	AL	AL2UL	10.56	-17.64	10.53	0.03	-0.04	-17.60	0.775	3	28	40.01	32.35
sub6	74	down1	rec	1.75	UL	UL2AL	23.68	-22.66	23.68	0.00	-0.03	-22.63	0.881	3	28	40.01	32.35
sub6	74	down1	rec	1.75	AL	AL2UL	13.37	-21.87	13.36	0.00	0.00	-21.87	0.781	3	28	40.01	32.35
sub6	74	down2	rec	0.75	UL	UL2AL	11.39	-6.31	8.76	2.63	-2.41	-3.90	0.771	2	28	35.37	28.51
sub6	74	down2	rec	0.75	AL	AL2UL	8.85	-3.59	6.55	2.29	-1.48	-2.11	0.700	2	28	35.37	28.51
sub6	74	down2	rec	1.00	UL	UL2AL	13.07	-7.21	12.27	0.80	-0.42	-6.79	0.840	2	28	35.37	28.51
sub6	74	down2	rec	1.00	AL	AL2UL	11.08	-5.44	9.90	1.18	-0.67	-4.77	0.732	2	28	35.37	28.51
sub6	74	down2	rec	1.25	UL	UL2AL	14.72	-12.21	14.05	0.67	-0.58	-11.62	0.879	2	28	35.37	28.51
sub6	74	down2	rec	1.25	AL	AL2UL	10.47	-11.16	10.30	0.17	-0.63	-10.53	0.743	2	28	35.37	28.51
sub6	74	down2	rec	1.50	UL	UL2AL	19.09	-16.84	19.07	0.02	-0.03	-16.81	0.889	2	28	35.37	28.51
sub6	74	down2	rec	1.50	AL	AL2UL	13.94	-15.35	13.94	0.00	-0.13	-15.22	0.765	2	28	35.37	28.51
sub6	74	down2	rec	1.75	UL	UL2AL	20.13	-24.81	20.13	0.00	-0.02	-24.79	0.910	2	28	35.37	28.51
sub6	74	down2	rec	1.75	AL	AL2UL	17.33	-21.53	17.33	0.00	0.00	-21.53	0.784	2	28	35.37	28.51
sub6	74	rec	rec	0.75	UL	UL2AL	18.67	-5.81	14.49	4.18	-1.85	-3.96	0.769	4	28	44.65	36.19
sub6	74	rec	rec	0.75	AL	AL2UL	9.18	-4.01	7.53	1.64	-1.20	-2.81	0.746	4	28	44.65	36.19
sub6	74	rec	rec	1.00	UL	UL2AL	13.99	-8.61	13.12	0.87	-2.06	-6.55	0.845	4	28	44.65	36.19
sub6	74	rec	rec	1.00	AL	AL2UL	11.89	-5.80	10.07	1.82	-0.87	-4.93	0.777	4	28	44.65	36.19
sub6	74	rec	rec	1.25	UL	UL2AL	16.67	-13.15	16.57	0.10	-1.04	-12.11	0.889	4	28	44.65	36.19
sub6	74	rec	rec	1.25	AL	AL2UL	12.15	-9.29	11.74	0.41	-0.46	-8.83	0.791	4	28	44.65	36.19
sub6	74	rec	rec	1.50	UL	UL2AL	24.24	-16.16	24.24	0.00	-0.26	-15.89	0.892	4	28	44.65	36.19
sub6	74	rec	rec	1.50	AL	AL2UL	14.37	-16.45	14.37	0.00	-0.10	-16.36	0.814	4	28	44.65	36.19
sub6	74	rec	rec	1.75	UL	UL2AL	17.88	-36.56	17.88	0.00	-1.54	-35.03	0.936	4	28	44.65	36.19
sub6	74	rec	rec	1.75	AL	AL2UL	17.40	-23.97	17.40	0.00	-0.01	-23.96	0.858	4	28	44.65	36.19
sub6	74	up1	rec	0.75	UL	UL2AL	15.33	-4.01	11.88	3.45	-1.77	-2.24	0.809	5	28	49.29	40.03
sub6	74	up1	rec	0.75	AL	AL2UL	9.10	-3.99	7.43	1.67	-1.44	-2.55	0.736	5	28	49.29	40.03
sub6	74	up1	rec	1.00	UL	UL2AL	13.75	-7.16	12.93	0.81	-1.05	-6.11	0.841	5	28	49.29	40.03
sub6	74	up1	rec	1.00	AL	AL2UL	12.24	-4.09	10.88	1.36	-1.27	-2.82	0.738	5	28	49.29	40.03
sub6	74	up1	rec	1.25	UL	UL2AL	18.75	-10.03	18.49	0.26	-0.48	-9.55	0.877	5	28	49.29	40.03
sub6	74	up1	rec	1.25	AL	AL2UL	11.26	-11.90	10.92	0.35	-0.73	-11.17	0.799	5	28	49.29	40.03
sub6	74	up1	rec	1.50	UL	UL2AL	21.74	-15.09	21.68	0.06	-0.17	-14.92	0.880	5	28	49.29	40.03
sub6	74	up1	rec	1.50	AL	AL2UL	16.00	-14.55	15.77	0.23	-0.26	-14.29	0.807	5	28	49.29	40.03
sub6	74	up1	rec	1.75	UL	UL2AL	24.31	-22.51	24.31	0.00	0.00	-22.51	0.926	5	28	49.29	40.03
sub6	74	up1	rec	1.75	AL	AL2UL	18.03	-23.79	17.98	0.06	-0.10	-23.69	0.814	5	28	49.29	40.03
sub6	74	down1	ten	0.75	UL	UL2AL	14.62	-6.22	11.10	3.52	-2.49	-3.73	0.799	3	28	40.01	32.35
sub6	74	down1	ten	0.75	AL	AL2UL	9.98	-3.23	8.31	1.67	-1.13	-2.10	0.703	3	28	40.01	32.35
sub6	74	down1	ten	1.00	UL	UL2AL	14.36	-6.74	13.06	1.29	-0.94	-5.80	0.829	3	28	40.01	32.35
sub6	74	down1	ten	1.00	AL	AL2UL	10.40	-6.17	9.69	0.71	-0.67	-5.51	0.741	3	28	40.01	32.35
sub6	74	down1	ten	1.25	UL	UL2AL	15.03	-11.58	14.93	0.10	-0.59	-10.98	0.869	3	28	40.01	32.35
sub6	74	down1	ten	1.25	AL	AL2UL	12.05	-8.18	11.89	0.16	-0.35	-7.82	0.762	3	28	40.01	32.35
sub6	74	down1	ten	1.50	UL	UL2AL	20.77	-15.44	20.77	0.00	-0.04	-15.40	0.877	3	28	40.01	32.35
sub6	74	down1	ten	1.50	AL	AL2UL	13.97	-14.34	13.97	0.00	-0.09	-14.24	0.768	3	28	40.01	32.35
sub6	74	down1	ten	1.75	UL	UL2AL	17.93	-24.99	17.93	0.00	-0.07	-24.92	0.916	3	28	40.01	32.35
sub6	74	down1	ten	1.75	AL	AL2UL	20.07	-23.51	20.07	0.00	0.00	-23.51	0.793	3	28	40.01	32.35
sub6	74	down2	ten	0.75	UL	UL2AL	11.25	-5.23	8.79	2.47	-1.92	-3.31	0.808	2	28	35.37	28.51
sub6	74	down2	ten	0.75	AL	AL2UL	8.86	-2.81	7.20	1.66	-1.15	-1.65	0.702	2	28	35.37	28.51
sub6	74	down2	ten	1.00	UL	UL2AL	13.31	-6.83	12.30	1.00	-1.04	-5.79	0.824	2	28	35.37	28.51
sub6	74	down2	ten	1.00	AL	AL2UL	9.40	-5.96	8.56	0.84	-0.95	-5.00	0.728	2	28	35.37	28.51
sub6	74	down2	ten	1.25	UL	UL2AL	14.00	-14.01	13.57	0.43	-0.67	-13.34	0.882	2	28	35.37	28.51
sub6	74	down2	ten	1.25	AL	AL2UL	9.54	-10.54	9.38	0.16	-0.41	-10.14	0.757	2	28	35.37	28.51
sub6	74	down2	ten	1.50	UL	UL2AL	18.76	-15.41	18.72	0.04	-0.24	-15.17	0.872	2	28	35.37	28.51
sub6	74	down2	ten	1.50	AL	AL2UL	13.05	-18.08	13.03	0.02	-0.30	-17.77	0.770	2	28	35.37	28.51
sub6	74	down2	ten	1.75	UL	UL2AL	20.47	-22.65	20.47	0.00	0.00	-22.65	0.904	2	28	35.37	28.51
sub6	74	down2	ten	1.75	AL	AL2UL	16.41	-22.89	16.41	0.00	-0.05	-22.84	0.793	2	28	35.37	28.51
sub6	74	rec	ten	0.75	UL	UL2AL	13.30	-9.36	9.43	3.86	-4.51	-4.85	0.764	4	28	44.65	36.19
sub6	74	rec	ten	0.75	AL	AL2UL	11.08	-3.50	8.61	2.47	-1.18	-2.32	0.745	4	28	44.65	36.19
sub6	74	rec	ten	1.00	UL	UL2AL	13.88	-7.25	12.94	0.94	-1.53	-5.72	0.837	4	28	44.65	36.19
sub6	74	rec	ten	1.00	AL	AL2UL	10.21	-5.24	9.51	0.70	-0.71	-4.53	0.767	4	28	44.65	36.19
sub6	74	rec	ten	1.25	UL	UL2AL	16.92	-11.10	16.91	0.01	-0.58	-10.52	0.871	4	28	44.65	36.19
sub6	74	rec	ten	1.25	AL	AL2UL	11.84	-10.50	11.71	0.13	-0.39	-10.10	0.780	4	28	44.65	36.19
sub6	74	rec	ten	1.50	UL	UL2AL	18.87	-17.68	18.87	0.01	-0.33	-17.35	0.909	4	28	44.65	36.19
sub6	74	rec	ten	1.50	AL	AL2UL	18.43	-14.65	18.43	0.00	-0.12	-14.53	0.806	4	28	44.65	36.19
sub6	74	rec	ten	1.75	UL	UL2AL	13.89	-39.37	13.89	0.00	-1.83	-37.54	0.936	4	28	44.65	36.19
sub6	74	rec	ten	1.75	AL	AL2UL	21.43	-22.06	21.43	0.00	-0.09	-21.97	0.818	4	28	44.65	36.19
sub6	74	up1	ten	0.75	UL	UL2AL	14.37	-6.45	10.40	3.97	-3.35	-3.10	0.831	5	28	49.29	40.03
sub6	74	up1	ten	0.75	AL	AL2UL	9.44	-3.10	8.03	1.41	-1.03	-2.07	0.740	5	28	49.29	40.03
sub6	74	up1	ten	1.00	UL	UL2AL	14.61	-6.02	13.29	1.32	-1.47	-4.55	0.851	5	28	49.29	40.03
sub6	74	up1	ten	1.00	AL	AL2UL	9.37	-5.94	8.67	0.70	-0.80	-5.14	0.763	5	28	49.29	40.03
sub6	74	up1	ten	1.25	UL	UL2AL	17.78	-9.23	17.51	0.27	-0.90	-8.33	0.868	5	28	49.29	40.03
sub6	74	up1	ten	1.25	AL	AL2UL	10.87	-9.46	10.74	0.13	-0.36	-9.10	0.790	5	28	49.29	40.03
sub6	74	up1	ten	1.50	UL	UL2AL	19.00	-17.54	18.99	0.01	-0.46	-17.07	0.906	5	28	49.29	40.03
sub6	74	up1	ten	1.50	AL	AL2UL	17.48	-13.66	17.44	0.04	-0.16	-13.50	0.816	5	28	49.29	40.03
sub6	74	up1	ten	1.75	UL	UL2AL	24.21	-25.31	24.21	0.00	0.00	-25.31	0.920	5	28	49.29	40.03
sub6	74	up1	ten	1.75	AL	AL2UL	19.34	-23.07	19.26	0.08	-0.12	-22.95	0.838	5	28	49.29	40.03
sub6	74	down1	twenty	0.75	UL	UL2AL	11.51	-5.80	9.07	2.44	-1.95	-3.85	0.812	3	28	40.01	32.35
sub6	74	down1	twenty	0.75	AL	AL2UL	11.49	-2.72	9.62	1.87	-0.90	-1.82	0.713	3	28	40.01	32.35
sub6	74	down1	twenty	1.00	UL	UL2AL	14.13	-7.44	13.13	1.01	-0.98	-6.47	0.832	3	28	40.01	32.35
sub6	74	down1	twenty	1.00	AL	AL2UL	9.32	-5.79	8.57	0.75	-0.74	-5.05	0.732	3	28	40.01	32.35
sub6	74	down1	twenty	1.25	UL	UL2AL	15.99	-10.96	15.64	0.35	-0.34	-10.62	0.867	3	28	40.01	32.35
sub6	74	down1	twenty	1.25	AL	AL2UL	11.38	-9.66	11.04	0.34	-0.26	-9.41	0.750	3	28	40.01	32.35
sub6	74	down1	twenty	1.50	UL	UL2AL	16.10	-18.95	16.10	0.00	-0.32	-18.63	0.904	3	28	40.01	32.35
sub6	74	down1	twenty	1.50	AL	AL2UL	19.50	-11.24	19.50	0.00	-0.01	-11.23	0.774	3	28	40.01	32.35
sub6	74	down1	twenty	1.75	UL	UL2AL	19.79	-24.12	19.79	0.00	-0.15	-23.97	0.908	3	28	40.01	32.35
sub6	74	down1	twenty	1.75	AL	AL2UL	19.52	-18.91	19.52	0.00	0.00	-18.91	0.791	3	28	40.01	32.35
sub6	74	down2	twenty	0.75	UL	UL2AL	12.89	-6.12	9.93	2.96	-2.41	-3.71	0.774	2	28	35.37	28.51
sub6	74	down2	twenty	0.75	AL	AL2UL	10.59	-3.09	8.72	1.86	-1.17	-1.92	0.687	2	28	35.37	28.51
sub6	74	down2	twenty	1.00	UL	UL2AL	14.93	-6.96	13.15	1.77	-1.48	-5.48	0.827	2	28	35.37	28.51
sub6	74	down2	twenty	1.00	AL	AL2UL	9.39	-5.95	8.37	1.02	-0.89	-5.06	0.735	2	28	35.37	28.51
sub6	74	down2	twenty	1.25	UL	UL2AL	14.29	-11.71	13.88	0.41	-0.97	-10.74	0.876	2	28	35.37	28.51
sub6	74	down2	twenty	1.25	AL	AL2UL	10.37	-9.88	10.27	0.09	-0.22	-9.66	0.749	2	28	35.37	28.51
sub6	74	down2	twenty	1.50	UL	UL2AL	18.45	-17.55	18.40	0.05	-0.14	-17.41	0.877	2	28	35.37	28.51
sub6	74	down2	twenty	1.50	AL	AL2UL	16.68	-13.02	16.64	0.04	-0.05	-12.96	0.766	2	28	35.37	28.51
sub6	74	down2	twenty	1.75	UL	UL2AL	17.52	-31.40	17.52	0.00	-0.53	-30.87	0.899	2	28	35.37	28.51
sub6	74	down2	twenty	1.75	AL	AL2UL	19.40	-21.47	19.37	0.03	0.00	-21.46	0.790	2	28	35.37	28.51
sub6	74	rec	twenty	0.75	UL	UL2AL	12.42	-7.32	10.03	2.38	-3.21	-4.11	0.789	4	28	44.65	36.19
sub6	74	rec	twenty	0.75	AL	AL2UL	11.65	-2.48	8.68	2.97	-1.03	-1.45	0.755	4	28	44.65	36.19
sub6	74	rec	twenty	1.00	UL	UL2AL	13.47	-8.07	13.10	0.38	-1.13	-6.94	0.826	4	28	44.65	36.19
sub6	74	rec	twenty	1.00	AL	AL2UL	10.35	-5.38	9.61	0.74	-0.82	-4.56	0.774	4	28	44.65	36.19
sub6	74	rec	twenty	1.25	UL	UL2AL	16.79	-12.70	16.48	0.31	-0.99	-11.70	0.879	4	28	44.65	36.19
sub6	74	rec	twenty	1.25	AL	AL2UL	12.65	-7.96	12.42	0.23	-0.34	-7.63	0.793	4	28	44.65	36.19
sub6	74	rec	twenty	1.50	UL	UL2AL	19.74	-19.38	19.74	0.00	-0.32	-19.06	0.909	4	28	44.65	36.19
sub6	74	rec	twenty	1.50	AL	AL2UL	19.17	-12.50	19.15	0.02	-0.11	-12.38	0.808	4	28	44.65	36.19
sub6	74	rec	twenty	1.75	UL	UL2AL	26.14	-23.52	26.14	0.00	-0.03	-23.49	0.909	4	28	44.65	36.19
sub6	74	rec	twenty	1.75	AL	AL2UL	19.54	-23.37	19.54	0.00	-0.01	-23.37	0.838	4	28	44.65	36.19
sub6	74	up1	twenty	0.75	UL	UL2AL	16.11	-5.26	11.61	4.50	-2.72	-2.54	0.802	5	28	49.29	40.03
sub6	74	up1	twenty	0.75	AL	AL2UL	11.65	-3.34	9.56	2.09	-1.47	-1.87	0.746	5	28	49.29	40.03
sub6	74	up1	twenty	1.00	UL	UL2AL	17.24	-5.39	14.84	2.40	-1.87	-3.52	0.825	5	28	49.29	40.03
sub6	74	up1	twenty	1.00	AL	AL2UL	8.02	-7.67	7.62	0.40	-0.94	-6.73	0.786	5	28	49.29	40.03
sub6	74	up1	twenty	1.25	UL	UL2AL	17.27	-10.55	17.21	0.07	-0.63	-9.92	0.880	5	28	49.29	40.03
sub6	74	up1	twenty	1.25	AL	AL2UL	10.99	-11.37	10.40	0.59	-0.58	-10.79	0.801	5	28	49.29	40.03
sub6	74	up1	twenty	1.50	UL	UL2AL	18.13	-18.71	18.13	0.00	-0.50	-18.22	0.968	5	28	49.29	40.03
sub6	74	up1	twenty	1.50	AL	AL2UL	19.38	-8.61	19.09	0.29	0.00	-8.61	0.832	5	28	49.29	40.03
sub6	74	up1	twenty	1.75	UL	UL2AL	26.22	-20.38	26.22	0.00	0.00	-20.38	0.927	5	28	49.29	40.03
sub6	74	up1	twenty	1.75	AL	AL2UL	20.40	-22.27	20.30	0.10	-0.03	-22.24	0.844	5	28	49.29	40.03
sub7	74	down1	no_power	0.75	UL	UL2AL	9.37	-3.78	8.64	0.73	-2.05	-1.73	0.825	3	26	43.35	35.61
sub7	74	down1	no_power	0.75	AL	AL2UL	4.45	-7.25	4.15	0.30	-0.55	-6.70	0.871	3	26	43.35	35.61
sub7	74	down1	no_power	1.00	UL	UL2AL	11.83	-4.28	11.61	0.22	-0.83	-3.45	0.878	3	26	43.35	35.61
sub7	74	down1	no_power	1.00	AL	AL2UL	4.78	-13.09	4.53	0.26	-0.27	-12.82	0.887	3	26	43.35	35.61
sub7	74	down1	no_power	1.25	UL	UL2AL	10.65	-16.42	10.63	0.03	-1.75	-14.67	0.937	3	26	43.35	35.61
sub7	74	down1	no_power	1.25	AL	AL2UL	6.87	-18.80	6.44	0.43	-0.07	-18.72	0.927	3	26	43.35	35.61
sub7	74	down1	no_power	1.50	UL	UL2AL	19.26	-10.65	19.18	0.08	-0.14	-10.50	0.949	3	26	43.35	35.61
sub7	74	down1	no_power	1.50	AL	AL2UL	5.31	-22.02	5.31	0.00	0.00	-22.02	0.954	3	26	43.35	35.61
sub7	74	down2	no_power	0.75	UL	UL2AL	8.17	-4.35	7.48	0.69	-1.46	-2.89	0.825	2	26	38.71	31.77
sub7	74	down2	no_power	0.75	AL	AL2UL	3.96	-7.44	3.70	0.26	-0.74	-6.70	0.853	2	26	38.71	31.77
sub7	74	down2	no_power	1.00	UL	UL2AL	11.53	-4.39	10.47	1.06	-1.23	-3.17	0.881	2	26	38.71	31.77
sub7	74	down2	no_power	1.00	AL	AL2UL	4.45	-14.40	4.32	0.12	-0.46	-13.94	0.900	2	26	38.71	31.77
sub7	74	down2	no_power	1.25	UL	UL2AL	14.69	-7.62	14.57	0.12	-0.23	-7.40	0.930	2	26	38.71	31.77
sub7	74	down2	no_power	1.25	AL	AL2UL	5.62	-20.28	5.59	0.03	-0.09	-20.19	0.919	2	26	38.71	31.77
sub7	74	down2	no_power	1.50	UL	UL2AL	14.37	-21.30	14.37	0.00	-1.59	-19.70	0.944	2	26	38.71	31.77
sub7	74	down2	no_power	1.50	AL	AL2UL	5.69	-22.26	5.69	0.00	-0.04	-22.22	0.952	2	26	38.71	31.77
sub7	74	rec	no_power	0.75	UL	UL2AL	10.05	-4.10	9.03	1.02	-2.04	-2.05	0.842	4	26	47.99	39.45
sub7	74	rec	no_power	0.75	AL	AL2UL	4.04	-7.97	3.67	0.37	-0.69	-7.28	0.869	4	26	47.99	39.45
sub7	74	rec	no_power	1.00	UL	UL2AL	12.57	-4.98	11.53	1.04	-0.87	-4.11	0.889	4	26	47.99	39.45
sub7	74	rec	no_power	1.00	AL	AL2UL	4.13	-15.12	3.96	0.17	-0.51	-14.61	0.871	4	26	47.99	39.45
sub7	74	rec	no_power	1.25	UL	UL2AL	9.86	-36.02	9.86	0.00	-9.05	-26.97	0.942	4	26	47.99	39.45
sub7	74	rec	no_power	1.25	AL	AL2UL	5.96	-15.66	5.70	0.26	-0.14	-15.53	0.911	4	26	47.99	39.45
sub7	74	rec	no_power	1.50	UL	UL2AL	12.27	-31.87	12.27	0.00	-5.12	-26.75	0.956	4	26	47.99	39.45
sub7	74	rec	no_power	1.50	AL	AL2UL	5.65	-23.09	5.63	0.02	-0.02	-23.06	0.937	4	26	47.99	39.45
sub7	74	up1	no_power	0.75	UL	UL2AL	9.54	-3.36	8.62	0.92	-1.28	-2.08	0.864	5	26	52.63	43.29
sub7	74	up1	no_power	0.75	AL	AL2UL	5.22	-7.79	4.93	0.30	-0.30	-7.49	0.890	5	26	52.63	43.29
sub7	74	up1	no_power	1.00	UL	UL2AL	12.95	-4.17	12.39	0.57	-0.68	-3.49	0.906	5	26	52.63	43.29
sub7	74	up1	no_power	1.00	AL	AL2UL	5.20	-12.88	5.01	0.19	-0.40	-12.48	0.906	5	26	52.63	43.29
sub7	74	up1	no_power	1.25	UL	UL2AL	12.63	-8.26	11.67	0.95	-0.75	-7.51	0.948	5	26	52.63	43.29
sub7	74	up1	no_power	1.25	AL	AL2UL	4.97	-18.85	4.85	0.11	-0.06	-18.79	0.932	5	26	52.63	43.29
sub7	74	up1	no_power	1.50	UL	UL2AL	11.62	-33.15	11.61	0.00	-5.28	-27.87	0.958	5	26	52.63	43.29
sub7	74	up1	no_power	1.50	AL	AL2UL	5.61	-24.53	5.61	0.00	-0.21	-24.32	0.948	5	26	52.63	43.29
sub7	75	down1	rec	0.75	UL	UL2AL	9.31	-4.94	8.03	1.28	-1.39	-3.55	0.860	3	26	43.35	35.61
sub7	75	down1	rec	0.75	AL	AL2UL	8.34	-6.64	6.97	1.37	-0.83	-5.80	0.859	3	26	43.35	35.61
sub7	75	down1	rec	1.00	UL	UL2AL	13.46	-7.47	12.47	0.99	-1.77	-5.70	0.893	3	26	43.35	35.61
sub7	75	down1	rec	1.00	AL	AL2UL	7.03	-12.50	6.20	0.82	-0.82	-11.68	0.893	3	26	43.35	35.61
sub7	75	down1	rec	1.25	UL	UL2AL	17.60	-9.90	16.92	0.68	-0.81	-9.08	0.903	3	26	43.35	35.61
sub7	75	down1	rec	1.25	AL	AL2UL	8.61	-20.95	8.46	0.14	-0.25	-20.70	0.909	3	26	43.35	35.61
sub7	75	down1	rec	1.50	UL	UL2AL	11.12	-51.08	11.12	0.00	-8.22	-42.86	0.950	3	26	43.35	35.61
sub7	75	down1	rec	1.50	AL	AL2UL	13.44	-19.43	13.11	0.33	-0.02	-19.41	0.949	3	26	43.35	35.61
sub7	75	down2	rec	0.75	UL	UL2AL	8.82	-5.73	6.92	1.90	-2.55	-3.19	0.826	2	26	38.71	31.77
sub7	75	down2	rec	0.75	AL	AL2UL	7.31	-7.23	6.02	1.30	-0.63	-6.60	0.818	2	26	38.71	31.77
sub7	75	down2	rec	1.00	UL	UL2AL	12.07	-6.95	11.45	0.63	-1.58	-5.37	0.914	2	26	38.71	31.77
sub7	75	down2	rec	1.00	AL	AL2UL	7.79	-13.69	7.40	0.39	-0.22	-13.47	0.844	2	26	38.71	31.77
sub7	75	down2	rec	1.25	UL	UL2AL	15.73	-9.45	15.05	0.68	-0.44	-9.01	0.957	2	26	38.71	31.77
sub7	75	down2	rec	1.25	AL	AL2UL	8.34	-22.59	8.32	0.02	-0.08	-22.52	0.880	2	26	38.71	31.77
sub7	75	down2	rec	1.50	UL	UL2AL	13.16	-27.23	12.91	0.25	-3.07	-24.16	0.969	2	26	38.71	31.77
sub7	75	down2	rec	1.50	AL	AL2UL	10.85	-33.50	10.84	0.02	-0.04	-33.46	0.914	2	26	38.71	31.77
sub7	75	rec	rec	0.75	UL	UL2AL	10.33	-5.79	8.93	1.41	-2.09	-3.69	0.842	4	26	47.99	39.45
sub7	75	rec	rec	0.75	AL	AL2UL	8.69	-7.97	6.83	1.86	-0.87	-7.10	0.846	4	26	47.99	39.45
sub7	75	rec	rec	1.00	UL	UL2AL	12.09	-7.45	11.64	0.45	-1.51	-5.94	0.888	4	26	47.99	39.45
sub7	75	rec	rec	1.00	AL	AL2UL	7.66	-15.41	7.35	0.31	-0.97	-14.44	0.870	4	26	47.99	39.45
sub7	75	rec	rec	1.25	UL	UL2AL	16.53	-10.92	16.10	0.44	-0.91	-10.01	0.904	4	26	47.99	39.45
sub7	75	rec	rec	1.25	AL	AL2UL	8.09	-25.97	8.08	0.01	-0.43	-25.54	0.894	4	26	47.99	39.45
sub7	75	rec	rec	1.50	UL	UL2AL	19.74	-19.59	19.72	0.02	-0.09	-19.50	0.937	4	26	47.99	39.45
sub7	75	rec	rec	1.50	AL	AL2UL	10.41	-32.49	10.41	0.00	0.00	-32.49	0.917	4	26	47.99	39.45
sub7	75	up1	rec	0.75	UL	UL2AL	10.15	-3.99	8.72	1.43	-1.82	-2.17	0.855	5	26	52.63	43.29
sub7	75	up1	rec	0.75	AL	AL2UL	9.83	-5.72	8.17	1.66	-1.15	-4.57	0.836	5	26	52.63	43.29
sub7	75	up1	rec	1.00	UL	UL2AL	11.28	-9.36	10.66	0.62	-2.67	-6.69	0.944	5	26	52.63	43.29
sub7	75	up1	rec	1.00	AL	AL2UL	9.33	-14.97	8.66	0.67	-2.36	-12.61	0.909	5	26	52.63	43.29
sub7	75	up1	rec	1.25	UL	UL2AL	14.93	-9.34	13.48	1.46	-0.40	-8.95	0.964	5	26	52.63	43.29
sub7	75	up1	rec	1.25	AL	AL2UL	9.74	-20.35	9.51	0.23	-0.68	-19.67	1.047	5	26	52.63	43.29
sub7	75	up1	rec	1.50	UL	UL2AL	18.16	-19.06	17.78	0.39	-0.11	-18.95	1.001	5	26	52.63	43.29
sub7	75	up1	rec	1.50	AL	AL2UL	12.11	-27.53	12.08	0.03	-0.12	-27.41	0.945	5	26	52.63	43.29
sub7	75	down1	ten	0.75	UL	UL2AL	9.10	-6.43	7.96	1.13	-2.19	-4.24	0.824	3	26	43.35	35.61
sub7	75	down1	ten	0.75	AL	AL2UL	9.64	-7.04	7.72	1.92	-1.11	-5.93	0.859	3	26	43.35	35.61
sub7	75	down1	ten	1.00	UL	UL2AL	11.44	-8.91	11.06	0.38	-1.99	-6.93	0.857	3	26	43.35	35.61
sub7	75	down1	ten	1.00	AL	AL2UL	9.07	-14.27	8.40	0.67	-0.76	-13.51	0.902	3	26	43.35	35.61
sub7	75	down1	ten	1.25	UL	UL2AL	16.45	-10.79	15.86	0.59	-0.23	-10.56	0.899	3	26	43.35	35.61
sub7	75	down1	ten	1.25	AL	AL2UL	9.10	-22.66	9.00	0.10	-0.16	-22.49	0.914	3	26	43.35	35.61
sub7	75	down1	ten	1.50	UL	UL2AL	15.87	-22.67	15.83	0.04	-0.18	-22.49	0.954	3	26	43.35	35.61
sub7	75	down1	ten	1.50	AL	AL2UL	12.69	-26.65	12.28	0.41	-0.01	-26.63	0.940	3	26	43.35	35.61
sub7	75	down2	ten	0.75	UL	UL2AL	9.40	-5.04	7.27	2.13	-1.95	-3.10	0.850	2	26	38.71	31.77
sub7	75	down2	ten	0.75	AL	AL2UL	8.78	-7.33	7.32	1.46	-0.97	-6.36	0.822	2	26	38.71	31.77
sub7	75	down2	ten	1.00	UL	UL2AL	13.34	-6.64	11.99	1.36	-1.37	-5.27	0.915	2	26	38.71	31.77
sub7	75	down2	ten	1.00	AL	AL2UL	7.73	-14.76	7.26	0.47	-0.71	-14.06	0.850	2	26	38.71	31.77
sub7	75	down2	ten	1.25	UL	UL2AL	1.04	-68.32	1.04	0.00	-23.65	-44.67	0.966	2	26	38.71	31.77
sub7	75	down2	ten	1.25	AL	AL2UL	10.26	-16.75	9.53	0.73	-0.16	-16.59	0.877	2	26	38.71	31.77
sub7	75	down2	ten	1.50	UL	UL2AL	20.71	-15.40	19.66	1.06	-0.29	-15.11	0.959	2	26	38.71	31.77
sub7	75	down2	ten	1.50	AL	AL2UL	9.42	-31.69	9.42	0.00	0.00	-31.69	0.904	2	26	38.71	31.77
sub7	75	rec	ten	0.75	UL	UL2AL	11.12	-6.18	8.95	2.17	-2.86	-3.33	0.816	4	26	47.99	39.45
sub7	75	rec	ten	0.75	AL	AL2UL	8.92	-10.11	7.71	1.20	-2.18	-7.93	0.863	4	26	47.99	39.45
sub7	75	rec	ten	1.00	UL	UL2AL	12.76	-8.19	12.03	0.73	-1.90	-6.29	0.856	4	26	47.99	39.45
sub7	75	rec	ten	1.00	AL	AL2UL	9.25	-15.24	8.27	0.98	-1.19	-14.05	0.884	4	26	47.99	39.45
sub7	75	rec	ten	1.25	UL	UL2AL	15.33	-11.03	15.29	0.04	-0.44	-10.59	0.904	4	26	47.99	39.45
sub7	75	rec	ten	1.25	AL	AL2UL	9.18	-24.80	9.17	0.01	-0.12	-24.68	0.906	4	26	47.99	39.45
sub7	75	rec	ten	1.50	UL	UL2AL	19.57	-20.48	19.49	0.08	-0.07	-20.41	0.958	4	26	47.99	39.45
sub7	75	rec	ten	1.50	AL	AL2UL	13.02	-33.40	13.02	0.00	-0.06	-33.34	0.938	4	26	47.99	39.45
sub7	75	up1	ten	0.75	UL	UL2AL	9.83	-5.07	8.73	1.10	-2.20	-2.87	0.862	5	26	52.63	43.29
sub7	75	up1	ten	0.75	AL	AL2UL	12.90	-4.76	10.96	1.94	-1.25	-3.51	0.859	5	26	52.63	43.29
sub7	75	up1	ten	1.00	UL	UL2AL	12.11	-6.66	11.21	0.90	-1.50	-5.16	0.904	5	26	52.63	43.29
sub7	75	up1	ten	1.00	AL	AL2UL	10.09	-13.45	9.73	0.35	-1.39	-12.06	0.894	5	26	52.63	43.29
sub7	75	up1	ten	1.25	UL	UL2AL	9.66	-22.94	9.66	0.00	-2.82	-20.11	0.952	5	26	52.63	43.29
sub7	75	up1	ten	1.25	AL	AL2UL	16.21	-19.10	14.41	1.80	-0.72	-18.38	0.916	5	26	52.63	43.29
sub7	75	up1	ten	1.50	UL	UL2AL	9.80	-41.42	9.80	0.00	-4.93	-36.50	0.971	5	26	52.63	43.29
sub7	75	up1	ten	1.50	AL	AL2UL	16.91	-24.43	16.65	0.26	-0.14	-24.29	0.926	5	26	52.63	43.29
sub7	75	down1	twenty	0.75	UL	UL2AL	10.28	-6.95	8.76	1.52	-3.16	-3.79	0.815	3	26	43.35	35.61
sub7	75	down1	twenty	0.75	AL	AL2UL	9.45	-7.04	7.77	1.67	-2.12	-4.92	0.886	3	26	43.35	35.61
sub7	75	down1	twenty	1.00	UL	UL2AL	11.24	-9.55	10.58	0.66	-2.09	-7.46	0.863	3	26	43.35	35.61
sub7	75	down1	twenty	1.00	AL	AL2UL	9.45	-11.19	8.84	0.61	-0.46	-10.73	0.905	3	26	43.35	35.61
sub7	75	down1	twenty	1.25	UL	UL2AL	15.98	-12.26	15.42	0.56	-0.78	-11.48	0.915	3	26	43.35	35.61
sub7	75	down1	twenty	1.25	AL	AL2UL	10.35	-20.86	9.99	0.35	-0.46	-20.40	0.902	3	26	43.35	35.61
sub7	75	down1	twenty	1.50	UL	UL2AL	19.46	-19.56	19.38	0.08	-0.13	-19.43	0.951	3	26	43.35	35.61
sub7	75	down1	twenty	1.50	AL	AL2UL	9.86	-28.82	9.77	0.09	-0.27	-28.55	0.942	3	26	43.35	35.61
sub7	75	down2	twenty	0.75	UL	UL2AL	11.51	-4.72	8.89	2.61	-2.22	-2.50	0.850	2	26	38.71	31.77
sub7	75	down2	twenty	0.75	AL	AL2UL	8.88	-9.20	7.82	1.06	-0.89	-8.31	0.837	2	26	38.71	31.77
sub7	75	down2	twenty	1.00	UL	UL2AL	13.65	-7.07	12.62	1.03	-1.95	-5.12	0.899	2	26	38.71	31.77
sub7	75	down2	twenty	1.00	AL	AL2UL	8.47	-16.37	8.27	0.20	-0.50	-15.87	0.862	2	26	38.71	31.77
sub7	75	down2	twenty	1.25	UL	UL2AL	14.73	-10.60	14.26	0.47	-0.96	-9.63	0.933	2	26	38.71	31.77
sub7	75	down2	twenty	1.25	AL	AL2UL	8.86	-24.54	8.67	0.18	-0.27	-24.27	0.890	2	26	38.71	31.77
sub7	75	down2	twenty	1.50	UL	UL2AL	11.78	-38.57	11.78	0.00	-5.57	-33.00	0.981	2	26	38.71	31.77
sub7	75	down2	twenty	1.50	AL	AL2UL	14.00	-33.77	13.96	0.04	-0.25	-33.53	0.927	2	26	38.71	31.77
sub7	75	rec	twenty	0.75	UL	UL2AL	10.57	-4.98	8.92	1.64	-2.35	-2.63	0.797	4	26	47.99	39.45
sub7	75	rec	twenty	0.75	AL	AL2UL	8.32	-11.16	7.56	0.77	-3.09	-8.07	0.923	4	26	47.99	39.45
sub7	75	rec	twenty	1.00	UL	UL2AL	11.07	-8.82	10.61	0.46	-1.98	-6.85	0.863	4	26	47.99	39.45
sub7	75	rec	twenty	1.00	AL	AL2UL	7.72	-16.33	7.65	0.07	-0.98	-15.35	0.910	4	26	47.99	39.45
sub7	75	rec	twenty	1.25	UL	UL2AL	9.28	-19.19	9.26	0.02	-3.92	-15.27	0.887	4	26	47.99	39.45
sub7	75	rec	twenty	1.25	AL	AL2UL	9.12	-23.97	9.04	0.08	-0.34	-23.63	0.928	4	26	47.99	39.45
sub7	75	rec	twenty	1.50	UL	UL2AL	17.73	-17.94	17.58	0.15	-0.72	-17.22	0.928	4	26	47.99	39.45
sub7	75	rec	twenty	1.50	AL	AL2UL	13.21	-33.99	13.21	0.00	-0.21	-33.78	0.931	4	26	47.99	39.45
sub7	75	up1	twenty	0.75	UL	UL2AL	10.56	-5.52	8.78	1.79	-2.87	-2.65	0.837	5	26	52.63	43.29
sub7	75	up1	twenty	0.75	AL	AL2UL	8.69	-9.75	8.16	0.53	-2.84	-6.91	0.901	5	26	52.63	43.29
sub7	75	up1	twenty	1.00	UL	UL2AL	12.64	-6.47	11.71	0.93	-1.50	-4.97	0.873	5	26	52.63	43.29
sub7	75	up1	twenty	1.00	AL	AL2UL	7.00	-15.53	6.94	0.06	-0.75	-14.78	0.908	5	26	52.63	43.29
sub7	75	up1	twenty	1.25	UL	UL2AL	12.39	-12.40	12.29	0.10	-1.42	-10.98	0.952	5	26	52.63	43.29
sub7	75	up1	twenty	1.25	AL	AL2UL	8.86	-26.69	8.13	0.73	-1.59	-25.10	0.967	5	26	52.63	43.29
sub7	75	up1	twenty	1.50	UL	UL2AL	18.42	-18.60	18.03	0.39	-0.17	-18.43	0.989	5	26	52.63	43.29
sub7	75	up1	twenty	1.50	AL	AL2UL	11.87	-33.56	11.87	0.00	-0.14	-33.42	0.957	5	26	52.63	43.29
sub8	79	down1	no_power	0.75	UL	UL2AL	6.52	-8.59	6.02	0.50	-4.35	-4.24	0.621	4	28	44.65	36.19
sub8	79	down1	no_power	0.75	AL	AL2UL	3.03	-7.26	3.02	0.01	-2.03	-5.23	0.829	4	28	44.65	36.19
sub8	79	down1	no_power	1.00	UL	UL2AL	9.80	-7.78	9.63	0.17	-3.67	-4.11	0.657	4	28	44.65	36.19
sub8	79	down1	no_power	1.00	AL	AL2UL	3.74	-10.54	3.69	0.06	-1.84	-8.70	0.838	4	28	44.65	36.19
sub8	79	down1	no_power	1.25	UL	UL2AL	13.59	-6.02	12.82	0.77	-1.68	-4.34	0.752	4	28	44.65	36.19
sub8	79	down1	no_power	1.25	AL	AL2UL	6.17	-9.80	5.90	0.27	-0.37	-9.43	0.898	4	28	44.65	36.19
sub8	79	down1	no_power	1.50	UL	UL2AL	14.55	-10.10	13.32	1.22	-1.82	-8.27	0.724	4	28	44.65	36.19
sub8	79	down1	no_power	1.50	AL	AL2UL	5.07	-18.07	5.07	0.00	-0.47	-17.60	0.835	4	28	44.65	36.19
sub8	79	down1	no_power	1.75	UL	UL2AL	16.52	-16.22	14.90	1.61	-0.45	-15.77	0.763	4	28	44.65	36.19
sub8	79	down1	no_power	1.75	AL	AL2UL	3.50	-22.23	3.50	0.00	-0.38	-21.85	0.824	4	28	44.65	36.19
sub8	79	down2	no_power	0.75	UL	UL2AL	6.85	-7.80	6.56	0.29	-3.65	-4.15	0.569	3	28	40.01	32.35
sub8	79	down2	no_power	0.75	AL	AL2UL	3.34	-9.30	3.34	0.01	-1.76	-7.54	0.824	3	28	40.01	32.35
sub8	79	down2	no_power	1.00	UL	UL2AL	10.86	-7.69	10.39	0.47	-3.51	-4.18	0.683	3	28	40.01	32.35
sub8	79	down2	no_power	1.00	AL	AL2UL	5.85	-12.18	5.73	0.13	-0.88	-11.30	0.800	3	28	40.01	32.35
sub8	79	down2	no_power	1.25	UL	UL2AL	16.67	-5.66	16.13	0.55	-0.88	-4.78	0.769	3	28	40.01	32.35
sub8	79	down2	no_power	1.25	AL	AL2UL	7.72	-12.53	7.46	0.27	-0.13	-12.41	0.881	3	28	40.01	32.35
sub8	79	down2	no_power	1.50	UL	UL2AL	17.23	-10.58	15.92	1.30	-0.52	-10.05	0.728	3	28	40.01	32.35
sub8	79	down2	no_power	1.50	AL	AL2UL	5.92	-18.71	5.92	0.00	-0.44	-18.27	0.820	3	28	40.01	32.35
sub8	79	down2	no_power	1.75	UL	UL2AL	20.46	-15.67	18.46	2.00	-0.01	-15.66	0.774	3	28	40.01	32.35
sub8	79	down2	no_power	1.75	AL	AL2UL	5.96	-22.25	5.95	0.01	-0.07	-22.18	0.858	3	28	40.01	32.35
sub8	79	rec	no_power	0.75	UL	UL2AL	5.11	-9.17	4.96	0.15	-4.62	-4.56	0.584	5	28	49.29	40.03
sub8	79	rec	no_power	0.75	AL	AL2UL	2.16	-6.51	2.06	0.09	-1.40	-5.11	0.838	5	28	49.29	40.03
sub8	79	rec	no_power	1.00	UL	UL2AL	8.07	-8.27	7.63	0.44	-2.69	-5.59	0.662	5	28	49.29	40.03
sub8	79	rec	no_power	1.00	AL	AL2UL	3.48	-6.92	2.95	0.53	-0.73	-6.20	0.851	5	28	49.29	40.03
sub8	79	rec	no_power	1.25	UL	UL2AL	9.45	-6.22	8.56	0.89	-2.16	-4.06	0.700	5	28	49.29	40.03
sub8	79	rec	no_power	1.25	AL	AL2UL	2.06	-12.25	2.03	0.04	-0.79	-11.46	0.859	5	28	49.29	40.03
sub8	79	rec	no_power	1.50	UL	UL2AL	10.45	-10.91	9.58	0.88	-1.45	-9.46	0.707	5	28	49.29	40.03
sub8	79	rec	no_power	1.50	AL	AL2UL	1.47	-15.49	1.47	0.00	-0.83	-14.65	0.873	5	28	49.29	40.03
sub8	79	rec	no_power	1.75	UL	UL2AL	10.96	-17.67	10.23	0.73	-0.06	-17.60	0.737	5	28	49.29	40.03
sub8	79	rec	no_power	1.75	AL	AL2UL	0.76	-21.03	0.76	0.00	-1.49	-19.54	0.883	5	28	49.29	40.03
sub8	79	up1	no_power	0.75	UL	UL2AL	6.81	-7.19	6.63	0.18	-3.24	-3.95	0.621	6	28	53.93	43.87
sub8	79	up1	no_power	0.75	AL	AL2UL	2.78	-3.57	2.35	0.44	-2.08	-1.49	0.849	6	28	53.93	43.87
sub8	79	up1	no_power	1.00	UL	UL2AL	9.23	-6.86	8.75	0.47	-2.45	-4.41	0.683	6	28	53.93	43.87
sub8	79	up1	no_power	1.00	AL	AL2UL	2.86	-6.27	2.48	0.38	-1.16	-5.11	0.873	6	28	53.93	43.87
sub8	79	up1	no_power	1.25	UL	UL2AL	16.25	-3.87	13.00	3.24	-0.42	-3.45	0.827	6	28	53.93	43.87
sub8	79	up1	no_power	1.25	AL	AL2UL	6.74	-6.89	6.37	0.36	-0.01	-6.89	0.995	6	28	53.93	43.87
sub8	79	up1	no_power	1.50	UL	UL2AL	9.42	-10.17	8.39	1.03	-1.71	-8.46	0.706	6	28	53.93	43.87
sub8	79	up1	no_power	1.50	AL	AL2UL	3.32	-15.47	3.31	0.00	-0.34	-15.13	0.889	6	28	53.93	43.87
sub8	79	up1	no_power	1.75	UL	UL2AL	9.72	-17.76	8.42	1.30	-0.59	-17.18	0.709	6	28	53.93	43.87
sub8	79	up1	no_power	1.75	AL	AL2UL	1.10	-28.06	1.10	0.00	-1.73	-26.33	0.945	6	28	53.93	43.87
sub8	81	down1	rec	0.75	UL	UL2AL	4.97	-12.28	4.90	0.07	-5.31	-6.97	0.559	4	28	44.65	36.19
sub8	81	down1	rec	0.75	AL	AL2UL	1.90	-6.88	1.66	0.24	-2.84	-4.03	0.756	4	28	44.65	36.19
sub8	81	down1	rec	1.00	UL	UL2AL	5.49	-13.82	5.25	0.23	-4.24	-9.58	0.718	4	28	44.65	36.19
sub8	81	down1	rec	1.00	AL	AL2UL	2.42	-10.67	2.27	0.15	-1.67	-9.00	0.783	4	28	44.65	36.19
sub8	81	down1	rec	1.25	UL	UL2AL	10.94	-6.98	10.49	0.46	-1.03	-5.95	0.744	4	28	44.65	36.19
sub8	81	down1	rec	1.25	AL	AL2UL	4.04	-11.60	3.92	0.12	-0.26	-11.34	0.875	4	28	44.65	36.19
sub8	81	down1	rec	1.50	UL	UL2AL	10.87	-17.04	9.91	0.96	-1.22	-15.81	0.690	4	28	44.65	36.19
sub8	81	down1	rec	1.50	AL	AL2UL	2.59	-22.99	2.59	0.00	-0.71	-22.28	0.759	4	28	44.65	36.19
sub8	81	down1	rec	1.75	UL	UL2AL	8.02	-23.86	7.53	0.49	-0.52	-23.34	0.704	4	28	44.65	36.19
sub8	81	down1	rec	1.75	AL	AL2UL	5.21	-30.33	5.21	0.00	-0.67	-29.66	0.770	4	28	44.65	36.19
sub8	81	down2	rec	0.75	UL	UL2AL	5.16	-11.11	4.85	0.31	-6.33	-4.78	0.566	3	28	40.01	32.35
sub8	81	down2	rec	0.75	AL	AL2UL	1.25	-10.89	1.12	0.13	-2.36	-8.52	0.771	3	28	40.01	32.35
sub8	81	down2	rec	1.00	UL	UL2AL	5.99	-9.47	5.44	0.54	-5.45	-4.02	0.634	3	28	40.01	32.35
sub8	81	down2	rec	1.00	AL	AL2UL	2.01	-15.62	1.88	0.13	-1.82	-13.80	0.755	3	28	40.01	32.35
sub8	81	down2	rec	1.25	UL	UL2AL	9.65	-8.49	9.06	0.59	-4.12	-4.37	0.702	3	28	40.01	32.35
sub8	81	down2	rec	1.25	AL	AL2UL	6.52	-12.99	5.82	0.70	-0.15	-12.84	0.864	3	28	40.01	32.35
sub8	81	down2	rec	1.50	UL	UL2AL	11.67	-16.00	10.83	0.84	-2.32	-13.68	0.689	3	28	40.01	32.35
sub8	81	down2	rec	1.50	AL	AL2UL	4.74	-23.09	4.74	0.00	-0.42	-22.68	0.765	3	28	40.01	32.35
sub8	81	down2	rec	1.75	UL	UL2AL	12.70	-26.96	12.15	0.55	-0.47	-26.49	0.718	3	28	40.01	32.35
sub8	81	down2	rec	1.75	AL	AL2UL	2.30	-29.47	2.28	0.02	-1.15	-28.33	0.743	3	28	40.01	32.35
sub8	81	rec	rec	0.75	UL	UL2AL	3.18	-14.45	3.12	0.06	-6.40	-8.05	0.576	5	28	49.29	40.03
sub8	81	rec	rec	0.75	AL	AL2UL	2.50	-11.03	2.43	0.07	-2.67	-8.36	0.779	5	28	49.29	40.03
sub8	81	rec	rec	1.00	UL	UL2AL	5.85	-13.85	5.85	0.01	-5.27	-8.59	0.593	5	28	49.29	40.03
sub8	81	rec	rec	1.00	AL	AL2UL	3.40	-15.08	3.32	0.08	-1.34	-13.74	0.827	5	28	49.29	40.03
sub8	81	rec	rec	1.25	UL	UL2AL	9.87	-7.15	9.70	0.17	-1.59	-5.56	0.746	5	28	49.29	40.03
sub8	81	rec	rec	1.25	AL	AL2UL	6.74	-13.91	6.64	0.09	-0.10	-13.81	0.913	5	28	49.29	40.03
sub8	81	rec	rec	1.50	UL	UL2AL	9.26	-15.47	8.59	0.67	-2.00	-13.47	0.668	5	28	49.29	40.03
sub8	81	rec	rec	1.50	AL	AL2UL	6.63	-24.23	6.63	0.00	-0.21	-24.01	0.836	5	28	49.29	40.03
sub8	81	rec	rec	1.75	UL	UL2AL	8.52	-27.92	8.45	0.07	-0.97	-26.95	0.720	5	28	49.29	40.03
sub8	81	rec	rec	1.75	AL	AL2UL	2.68	-34.95	2.68	0.00	-1.55	-33.39	0.814	5	28	49.29	40.03
sub8	81	up1	rec	0.75	UL	UL2AL	5.76	-9.33	5.34	0.41	-4.42	-4.91	0.580	6	28	53.93	43.87
sub8	81	up1	rec	0.75	AL	AL2UL	3.50	-7.01	3.22	0.28	-1.32	-5.69	0.825	6	28	53.93	43.87
sub8	81	up1	rec	1.00	UL	UL2AL	8.00	-10.43	7.99	0.01	-2.73	-7.70	0.665	6	28	53.93	43.87
sub8	81	up1	rec	1.00	AL	AL2UL	3.92	-11.51	3.70	0.22	-0.90	-10.61	0.844	6	28	53.93	43.87
sub8	81	up1	rec	1.25	UL	UL2AL	14.88	-9.54	14.85	0.04	-0.43	-9.11	0.752	6	28	53.93	43.87
sub8	81	up1	rec	1.25	AL	AL2UL	6.89	-15.50	6.70	0.19	-0.09	-15.41	0.905	6	28	53.93	43.87
sub8	81	up1	rec	1.50	UL	UL2AL	13.37	-14.21	12.90	0.47	-0.11	-14.10	0.757	6	28	53.93	43.87
sub8	81	up1	rec	1.50	AL	AL2UL	8.04	-19.93	8.00	0.04	-0.05	-19.88	0.870	6	28	53.93	43.87
sub8	81	up1	rec	1.75	UL	UL2AL	13.09	-25.98	12.84	0.25	-0.08	-25.91	0.728	6	28	53.93	43.87
sub8	81	up1	rec	1.75	AL	AL2UL	3.90	-24.47	3.77	0.12	-0.53	-23.94	0.823	6	28	53.93	43.87
sub8	81	down1	ten	0.75	UL	UL2AL	5.79	-10.30	5.65	0.14	-5.05	-5.25	0.596	4	28	44.65	36.19
sub8	81	down1	ten	0.75	AL	AL2UL	5.08	-5.49	4.29	0.79	-1.94	-3.56	0.799	4	28	44.65	36.19
sub8	81	down1	ten	1.00	UL	UL2AL	8.35	-7.75	7.87	0.49	-2.91	-4.84	0.678	4	28	44.65	36.19
sub8	81	down1	ten	1.00	AL	AL2UL	6.06	-8.86	5.98	0.08	-0.85	-8.01	0.769	4	28	44.65	36.19
sub8	81	down1	ten	1.25	UL	UL2AL	13.41	-6.06	12.95	0.46	-0.56	-5.50	0.725	4	28	44.65	36.19
sub8	81	down1	ten	1.25	AL	AL2UL	7.86	-16.48	7.86	0.00	-0.26	-16.22	0.896	4	28	44.65	36.19
sub8	81	down1	ten	1.50	UL	UL2AL	7.80	-16.43	7.43	0.37	-2.45	-13.98	0.710	4	28	44.65	36.19
sub8	81	down1	ten	1.50	AL	AL2UL	6.99	-21.56	6.99	0.00	-0.35	-21.20	0.830	4	28	44.65	36.19
sub8	81	down1	ten	1.75	UL	UL2AL	6.84	-24.78	6.47	0.37	-0.88	-23.90	0.744	4	28	44.65	36.19
sub8	81	down1	ten	1.75	AL	AL2UL	8.03	-27.18	8.03	0.00	-0.37	-26.81	0.844	4	28	44.65	36.19
sub8	81	down2	ten	0.75	UL	UL2AL	6.01	-10.73	5.80	0.21	-5.57	-5.16	0.567	3	28	40.01	32.35
sub8	81	down2	ten	0.75	AL	AL2UL	1.91	-9.92	1.78	0.13	-2.65	-7.27	0.742	3	28	40.01	32.35
sub8	81	down2	ten	1.00	UL	UL2AL	7.20	-12.63	7.04	0.17	-4.99	-7.64	0.653	3	28	40.01	32.35
sub8	81	down2	ten	1.00	AL	AL2UL	3.25	-11.72	3.01	0.24	-1.44	-10.28	0.762	3	28	40.01	32.35
sub8	81	down2	ten	1.25	UL	UL2AL	9.92	-12.33	9.45	0.48	-2.83	-9.51	0.678	3	28	40.01	32.35
sub8	81	down2	ten	1.25	AL	AL2UL	5.74	-14.99	5.54	0.20	-0.37	-14.62	0.783	3	28	40.01	32.35
sub8	81	down2	ten	1.50	UL	UL2AL	10.51	-20.07	9.98	0.53	-2.28	-17.79	0.701	3	28	40.01	32.35
sub8	81	down2	ten	1.50	AL	AL2UL	9.92	-22.13	9.89	0.03	-0.58	-21.55	0.803	3	28	40.01	32.35
sub8	81	down2	ten	1.75	UL	UL2AL	11.22	-27.35	10.43	0.79	-0.71	-26.64	0.747	3	28	40.01	32.35
sub8	81	down2	ten	1.75	AL	AL2UL	10.17	-28.72	10.15	0.02	-0.21	-28.51	0.791	3	28	40.01	32.35
sub8	81	rec	ten	0.75	UL	UL2AL	5.06	-10.62	4.49	0.56	-5.64	-4.98	0.563	5	28	49.29	40.03
sub8	81	rec	ten	0.75	AL	AL2UL	6.32	-6.30	5.80	0.51	-2.05	-4.25	0.824	5	28	49.29	40.03
sub8	81	rec	ten	1.00	UL	UL2AL	5.92	-10.02	5.67	0.25	-4.12	-5.90	0.693	5	28	49.29	40.03
sub8	81	rec	ten	1.00	AL	AL2UL	8.27	-9.34	8.12	0.15	-1.49	-7.85	0.813	5	28	49.29	40.03
sub8	81	rec	ten	1.25	UL	UL2AL	9.40	-8.87	9.20	0.20	-1.20	-7.67	0.756	5	28	49.29	40.03
sub8	81	rec	ten	1.25	AL	AL2UL	13.20	-10.09	13.04	0.15	-0.06	-10.03	0.908	5	28	49.29	40.03
sub8	81	rec	ten	1.50	UL	UL2AL	9.62	-18.52	9.26	0.36	-1.05	-17.47	0.761	5	28	49.29	40.03
sub8	81	rec	ten	1.50	AL	AL2UL	9.26	-20.76	9.26	0.00	-0.40	-20.37	0.847	5	28	49.29	40.03
sub8	81	rec	ten	1.75	UL	UL2AL	11.98	-23.57	11.49	0.49	-0.27	-23.30	0.764	5	28	49.29	40.03
sub8	81	rec	ten	1.75	AL	AL2UL	9.38	-31.28	9.38	0.00	-0.52	-30.75	0.821	5	28	49.29	40.03
sub8	81	up1	ten	0.75	UL	UL2AL	5.34	-9.33	4.90	0.44	-4.08	-5.26	0.664	6	28	53.93	43.87
sub8	81	up1	ten	0.75	AL	AL2UL	8.68	-5.15	8.43	0.25	-0.70	-4.44	0.854	6	28	53.93	43.87
sub8	81	up1	ten	1.00	UL	UL2AL	7.54	-9.68	7.39	0.15	-3.19	-6.49	0.705	6	28	53.93	43.87
sub8	81	up1	ten	1.00	AL	AL2UL	10.33	-7.39	10.32	0.00	-0.30	-7.09	0.853	6	28	53.93	43.87
sub8	81	up1	ten	1.25	UL	UL2AL	9.98	-14.45	9.85	0.12	-2.30	-12.15	0.710	6	28	53.93	43.87
sub8	81	up1	ten	1.25	AL	AL2UL	13.91	-8.42	13.84	0.07	0.00	-8.42	0.866	6	28	53.93	43.87
sub8	81	up1	ten	1.50	UL	UL2AL	14.92	-16.31	14.63	0.29	-0.74	-15.57	0.736	6	28	53.93	43.87
sub8	81	up1	ten	1.50	AL	AL2UL	15.11	-13.27	15.07	0.04	0.00	-13.26	0.867	6	28	53.93	43.87
sub8	81	up1	ten	1.75	UL	UL2AL	11.30	-24.39	11.06	0.24	-0.35	-24.04	0.735	6	28	53.93	43.87
sub8	81	up1	ten	1.75	AL	AL2UL	16.85	-23.70	16.84	0.01	0.00	-23.69	0.849	6	28	53.93	43.87
sub8	81	down1	twenty	0.75	UL	UL2AL	4.23	-11.93	4.03	0.20	-6.40	-5.53	0.566	4	28	44.65	36.19
sub8	81	down1	twenty	0.75	AL	AL2UL	4.37	-5.93	4.04	0.32	-2.05	-3.88	0.765	4	28	44.65	36.19
sub8	81	down1	twenty	1.00	UL	UL2AL	7.17	-11.50	6.95	0.22	-3.13	-8.37	0.703	4	28	44.65	36.19
sub8	81	down1	twenty	1.00	AL	AL2UL	6.94	-6.27	6.80	0.14	-1.21	-5.06	0.801	4	28	44.65	36.19
sub8	81	down1	twenty	1.25	UL	UL2AL	11.31	-8.29	10.94	0.37	-1.55	-6.74	0.738	4	28	44.65	36.19
sub8	81	down1	twenty	1.25	AL	AL2UL	8.02	-12.65	8.00	0.03	-0.56	-12.09	0.888	4	28	44.65	36.19
sub8	81	down1	twenty	1.50	UL	UL2AL	8.63	-19.83	8.05	0.58	-1.73	-18.10	0.723	4	28	44.65	36.19
sub8	81	down1	twenty	1.50	AL	AL2UL	12.16	-14.95	12.14	0.01	-0.14	-14.81	0.810	4	28	44.65	36.19
sub8	81	down1	twenty	1.75	UL	UL2AL	9.57	-27.50	9.01	0.56	-1.27	-26.24	0.728	4	28	44.65	36.19
sub8	81	down1	twenty	1.75	AL	AL2UL	13.05	-21.63	13.01	0.04	-0.13	-21.50	0.790	4	28	44.65	36.19
sub8	81	down2	twenty	0.75	UL	UL2AL	3.93	-15.85	3.90	0.03	-8.21	-7.64	0.504	3	28	40.01	32.35
sub8	81	down2	twenty	0.75	AL	AL2UL	2.81	-8.90	2.67	0.15	-2.06	-6.84	0.745	3	28	40.01	32.35
sub8	81	down2	twenty	1.00	UL	UL2AL	6.06	-10.92	5.79	0.27	-4.90	-6.02	0.635	3	28	40.01	32.35
sub8	81	down2	twenty	1.00	AL	AL2UL	3.51	-12.62	3.41	0.11	-1.54	-11.09	0.770	3	28	40.01	32.35
sub8	81	down2	twenty	1.25	UL	UL2AL	9.52	-10.38	9.29	0.23	-3.22	-7.16	0.721	3	28	40.01	32.35
sub8	81	down2	twenty	1.25	AL	AL2UL	7.91	-12.28	7.75	0.17	-0.69	-11.59	0.838	3	28	40.01	32.35
sub8	81	down2	twenty	1.50	UL	UL2AL	11.86	-18.36	11.20	0.67	-2.48	-15.88	0.715	3	28	40.01	32.35
sub8	81	down2	twenty	1.50	AL	AL2UL	8.00	-23.64	8.00	0.00	-1.35	-22.29	0.768	3	28	40.01	32.35
sub8	81	down2	twenty	1.75	UL	UL2AL	12.59	-24.09	11.63	0.96	-2.01	-22.08	0.727	3	28	40.01	32.35
sub8	81	down2	twenty	1.75	AL	AL2UL	9.86	-25.78	9.84	0.01	-0.41	-25.37	0.787	3	28	40.01	32.35
sub8	81	rec	twenty	0.75	UL	UL2AL	3.66	-12.31	3.63	0.03	-5.75	-6.56	0.622	5	28	49.29	40.03
sub8	81	rec	twenty	0.75	AL	AL2UL	8.48	-5.27	7.31	1.17	-2.13	-3.14	0.799	5	28	49.29	40.03
sub8	81	rec	twenty	1.00	UL	UL2AL	5.21	-12.37	5.15	0.06	-4.59	-7.77	0.705	5	28	49.29	40.03
sub8	81	rec	twenty	1.00	AL	AL2UL	9.71	-6.42	9.59	0.11	-1.08	-5.34	0.831	5	28	49.29	40.03
sub8	81	rec	twenty	1.25	UL	UL2AL	10.72	-10.86	10.70	0.02	-1.49	-9.36	0.744	5	28	49.29	40.03
sub8	81	rec	twenty	1.25	AL	AL2UL	12.67	-11.44	12.58	0.09	-0.21	-11.24	0.915	5	28	49.29	40.03
sub8	81	rec	twenty	1.50	UL	UL2AL	10.86	-17.53	10.58	0.28	-1.44	-16.09	0.744	5	28	49.29	40.03
sub8	81	rec	twenty	1.50	AL	AL2UL	12.23	-16.71	12.11	0.13	-0.44	-16.27	0.849	5	28	49.29	40.03
sub8	81	rec	twenty	1.75	UL	UL2AL	13.77	-25.09	13.69	0.09	-0.15	-24.95	0.758	5	28	49.29	40.03
sub8	81	rec	twenty	1.75	AL	AL2UL	11.49	-29.59	11.49	0.00	-0.15	-29.45	0.839	5	28	49.29	40.03
sub8	81	up1	twenty	0.75	UL	UL2AL	7.18	-7.93	6.73	0.45	-2.79	-5.15	0.683	6	28	53.93	43.87
sub8	81	up1	twenty	0.75	AL	AL2UL	10.78	-4.70	9.84	0.94	-1.15	-3.55	0.834	6	28	53.93	43.87
sub8	81	up1	twenty	1.00	UL	UL2AL	9.14	-8.87	8.94	0.20	-2.24	-6.63	0.715	6	28	53.93	43.87
sub8	81	up1	twenty	1.00	AL	AL2UL	12.09	-7.96	12.07	0.02	-0.16	-7.80	0.868	6	28	53.93	43.87
sub8	81	up1	twenty	1.25	UL	UL2AL	14.86	-10.86	14.74	0.12	-0.47	-10.39	0.763	6	28	53.93	43.87
sub8	81	up1	twenty	1.25	AL	AL2UL	20.36	-10.30	20.18	0.18	0.00	-10.30	0.894	6	28	53.93	43.87
sub8	81	up1	twenty	1.50	UL	UL2AL	16.93	-18.17	16.85	0.08	-0.06	-18.11	0.799	6	28	53.93	43.87
sub8	81	up1	twenty	1.50	AL	AL2UL	16.57	-18.59	16.57	0.00	-0.10	-18.49	0.876	6	28	53.93	43.87
sub8	81	up1	twenty	1.75	UL	UL2AL	20.04	-23.64	20.03	0.01	0.00	-23.64	0.813	6	28	53.93	43.87
sub8	81	up1	twenty	1.75	AL	AL2UL	16.49	-26.01	16.49	0.00	0.00	-26.01	0.906	6	28	53.93	43.87
sub9	81	down1	no_power	0.75	UL	UL2AL	9.61	-7.08	8.02	1.60	-5.57	-1.51	0.736	4	25	49.66	41.08
sub9	81	down1	no_power	0.75	AL	AL2UL	1.63	-9.70	1.27	0.36	-5.07	-4.63	0.822	4	25	49.66	41.08
sub9	81	down1	no_power	1.00	UL	UL2AL	16.18	-3.82	12.77	3.41	-3.47	-0.34	0.706	4	25	49.66	41.08
sub9	81	down1	no_power	1.00	AL	AL2UL	3.13	-11.00	2.20	0.93	-3.22	-7.78	0.849	4	25	49.66	41.08
sub9	81	down1	no_power	1.25	UL	UL2AL	16.03	-4.37	15.18	0.85	-1.17	-3.20	0.873	4	25	49.66	41.08
sub9	81	down1	no_power	1.25	AL	AL2UL	1.62	-15.46	1.00	0.61	-3.30	-12.16	0.950	4	25	49.66	41.08
sub9	81	down1	no_power	1.50	UL	UL2AL	17.83	-10.18	16.71	1.12	-1.90	-8.28	0.820	4	25	49.66	41.08
sub9	81	down1	no_power	1.50	AL	AL2UL	1.48	-26.36	0.77	0.71	-3.65	-22.71	0.932	4	25	49.66	41.08
sub9	81	down1	no_power	1.75	UL	UL2AL	15.11	-17.85	12.82	2.30	-1.50	-16.35	0.864	4	25	49.66	41.08
sub9	81	down1	no_power	1.75	AL	AL2UL	1.21	-41.84	0.97	0.23	-3.25	-38.58	0.991	4	25	49.66	41.08
sub9	81	down2	no_power	0.75	UL	UL2AL	13.37	-4.68	9.87	3.50	-3.87	-0.80	0.771	3	25	45.02	37.24
sub9	81	down2	no_power	0.75	AL	AL2UL	3.34	-8.85	2.78	0.56	-4.19	-4.67	0.851	3	25	45.02	37.24
sub9	81	down2	no_power	1.00	UL	UL2AL	12.59	-5.23	11.13	1.46	-3.52	-1.71	0.757	3	25	45.02	37.24
sub9	81	down2	no_power	1.00	AL	AL2UL	3.41	-10.99	2.67	0.74	-3.54	-7.45	0.885	3	25	45.02	37.24
sub9	81	down2	no_power	1.25	UL	UL2AL	16.12	-6.00	15.03	1.08	-0.95	-5.05	0.870	3	25	45.02	37.24
sub9	81	down2	no_power	1.25	AL	AL2UL	3.31	-14.22	2.22	1.09	-2.84	-11.37	0.986	3	25	45.02	37.24
sub9	81	down2	no_power	1.50	UL	UL2AL	20.88	-8.14	19.08	1.80	-1.39	-6.75	0.838	3	25	45.02	37.24
sub9	81	down2	no_power	1.50	AL	AL2UL	2.78	-28.55	2.26	0.52	-2.68	-25.87	0.984	3	25	45.02	37.24
sub9	81	down2	no_power	1.75	UL	UL2AL	18.48	-16.80	16.62	1.86	-1.04	-15.76	0.904	3	25	45.02	37.24
sub9	81	down2	no_power	1.75	AL	AL2UL	1.50	-42.73	1.36	0.14	-3.32	-39.41	1.042	3	25	45.02	37.24
sub9	81	rec	no_power	0.75	UL	UL2AL	14.65	-3.17	11.13	3.52	-2.53	-0.64	0.701	5	25	54.30	44.92
sub9	81	rec	no_power	0.75	AL	AL2UL	6.31	-6.53	5.72	0.59	-1.69	-4.84	0.883	5	25	54.30	44.92
sub9	81	rec	no_power	1.00	UL	UL2AL	15.08	-3.51	12.73	2.35	-2.66	-0.85	0.811	5	25	54.30	44.92
sub9	81	rec	no_power	1.00	AL	AL2UL	4.53	-10.69	3.77	0.76	-2.41	-8.28	0.972	5	25	54.30	44.92
sub9	81	rec	no_power	1.25	UL	UL2AL	17.17	-4.18	16.07	1.11	-1.39	-2.79	0.849	5	25	54.30	44.92
sub9	81	rec	no_power	1.25	AL	AL2UL	2.56	-17.64	2.08	0.48	-3.08	-14.56	0.985	5	25	54.30	44.92
sub9	81	rec	no_power	1.50	UL	UL2AL	17.31	-9.85	16.14	1.17	-1.34	-8.51	0.867	5	25	54.30	44.92
sub9	81	rec	no_power	1.50	AL	AL2UL	3.95	-24.35	3.19	0.76	-1.81	-22.54	1.014	5	25	54.30	44.92
sub9	81	rec	no_power	1.75	UL	UL2AL	18.73	-19.40	17.01	1.72	-0.41	-19.00	0.898	5	25	54.30	44.92
sub9	81	rec	no_power	1.75	AL	AL2UL	3.27	-37.01	2.67	0.59	-1.98	-35.02	1.036	5	25	54.30	44.92
sub9	81	up1	no_power	0.75	UL	UL2AL	9.55	-5.18	7.60	1.95	-4.45	-0.73	0.697	6	25	58.94	48.76
sub9	81	up1	no_power	0.75	AL	AL2UL	3.13	-5.80	2.31	0.82	-3.58	-2.21	0.865	6	25	58.94	48.76
sub9	81	up1	no_power	1.00	UL	UL2AL	15.80	-2.19	12.11	3.69	-1.60	-0.60	0.763	6	25	58.94	48.76
sub9	81	up1	no_power	1.00	AL	AL2UL	5.07	-5.63	3.74	1.33	-1.44	-4.18	0.895	6	25	58.94	48.76
sub9	81	up1	no_power	1.25	UL	UL2AL	17.16	-3.40	15.87	1.28	-0.66	-2.73	0.851	6	25	58.94	48.76
sub9	81	up1	no_power	1.25	AL	AL2UL	3.69	-10.24	2.27	1.43	-2.74	-7.49	0.987	6	25	58.94	48.76
sub9	81	up1	no_power	1.50	UL	UL2AL	16.99	-9.58	15.38	1.60	-2.05	-7.53	0.803	6	25	58.94	48.76
sub9	81	up1	no_power	1.50	AL	AL2UL	2.88	-24.63	1.72	1.16	-4.21	-20.42	0.946	6	25	58.94	48.76
sub9	81	up1	no_power	1.75	UL	UL2AL	14.84	-14.14	12.26	2.58	-1.62	-12.52	0.834	6	25	58.94	48.76
sub9	81	up1	no_power	1.75	AL	AL2UL	1.87	-38.09	1.66	0.21	-2.57	-35.52	0.955	6	25	58.94	48.76
sub9	83	down1	rec	0.75	UL	UL2AL	10.81	-3.72	9.17	1.64	-2.82	-0.90	0.755	4	25	49.66	41.08
sub9	83	down1	rec	0.75	AL	AL2UL	4.14	-6.32	2.67	1.47	-3.68	-2.64	0.880	4	25	49.66	41.08
sub9	83	down1	rec	1.00	UL	UL2AL	11.40	-3.67	10.15	1.25	-2.48	-1.19	0.809	4	25	49.66	41.08
sub9	83	down1	rec	1.00	AL	AL2UL	2.70	-12.86	2.19	0.51	-4.31	-8.55	0.907	4	25	49.66	41.08
sub9	83	down1	rec	1.25	UL	UL2AL	14.93	-2.71	14.02	0.91	-0.98	-1.73	0.892	4	25	49.66	41.08
sub9	83	down1	rec	1.25	AL	AL2UL	3.74	-17.06	2.86	0.88	-2.59	-14.47	0.974	4	25	49.66	41.08
sub9	83	down1	rec	1.50	UL	UL2AL	20.23	-9.65	19.20	1.04	-0.17	-9.48	0.855	4	25	49.66	41.08
sub9	83	down1	rec	1.50	AL	AL2UL	2.07	-34.52	1.37	0.70	-4.32	-30.20	0.913	4	25	49.66	41.08
sub9	83	down1	rec	1.75	UL	UL2AL	17.95	-16.55	15.97	1.98	-0.50	-16.05	0.890	4	25	49.66	41.08
sub9	83	down1	rec	1.75	AL	AL2UL	4.26	-48.19	4.12	0.14	-1.62	-46.56	0.970	4	25	49.66	41.08
sub9	83	rec	rec	0.75	UL	UL2AL	13.98	-2.85	11.20	2.77	-2.14	-0.72	0.727	5	25	54.30	44.92
sub9	83	rec	rec	0.75	AL	AL2UL	5.17	-7.02	4.07	1.10	-3.65	-3.37	0.883	5	25	54.30	44.92
sub9	83	rec	rec	1.00	UL	UL2AL	15.61	-3.72	12.94	2.67	-2.52	-1.20	0.826	5	25	54.30	44.92
sub9	83	rec	rec	1.00	AL	AL2UL	3.31	-13.92	2.72	0.59	-4.50	-9.42	0.940	5	25	54.30	44.92
sub9	83	rec	rec	1.25	UL	UL2AL	16.75	-3.78	16.21	0.55	-1.36	-2.43	0.822	5	25	54.30	44.92
sub9	83	rec	rec	1.25	AL	AL2UL	3.59	-18.94	2.88	0.71	-3.11	-15.84	0.960	5	25	54.30	44.92
sub9	83	rec	rec	1.50	UL	UL2AL	16.52	-9.06	15.94	0.58	-0.97	-8.10	0.866	5	25	54.30	44.92
sub9	83	rec	rec	1.50	AL	AL2UL	4.11	-28.47	3.55	0.56	-3.30	-25.17	1.003	5	25	54.30	44.92
sub9	83	rec	rec	1.75	UL	UL2AL	20.71	-19.70	19.63	1.08	-0.16	-19.54	0.892	5	25	54.30	44.92
sub9	83	rec	rec	1.75	AL	AL2UL	3.65	-42.54	3.41	0.24	-2.93	-39.61	0.977	5	25	54.30	44.92
sub9	83	down1	ten	0.75	UL	UL2AL	9.88	-4.22	8.08	1.80	-2.94	-1.28	0.688	4	25	49.66	41.08
sub9	83	down1	ten	0.75	AL	AL2UL	3.62	-6.60	1.99	1.64	-3.63	-2.97	0.895	4	25	49.66	41.08
sub9	83	down1	ten	1.00	UL	UL2AL	13.08	-2.82	11.93	1.14	-1.45	-1.37	0.823	4	25	49.66	41.08
sub9	83	down1	ten	1.00	AL	AL2UL	2.41	-12.09	1.53	0.88	-5.22	-6.86	0.940	4	25	49.66	41.08
sub9	83	down1	ten	1.25	UL	UL2AL	10.67	-4.15	9.79	0.88	-1.34	-2.81	0.876	4	25	49.66	41.08
sub9	83	down1	ten	1.25	AL	AL2UL	4.55	-17.48	3.99	0.56	-2.75	-14.73	0.957	4	25	49.66	41.08
sub9	83	down1	ten	1.50	UL	UL2AL	15.01	-8.54	14.11	0.90	-1.23	-7.31	0.893	4	25	49.66	41.08
sub9	83	down1	ten	1.50	AL	AL2UL	3.87	-31.51	3.41	0.46	-3.19	-28.32	0.971	4	25	49.66	41.08
sub9	83	down1	ten	1.75	UL	UL2AL	16.88	-15.17	15.49	1.39	-0.38	-14.79	0.928	4	25	49.66	41.08
sub9	83	down1	ten	1.75	AL	AL2UL	3.76	-45.23	3.45	0.31	-2.72	-42.51	1.007	4	25	49.66	41.08
sub9	83	rec	ten	0.75	UL	UL2AL	14.58	-3.77	11.96	2.62	-2.16	-1.60	0.764	5	25	54.30	44.92
sub9	83	rec	ten	0.75	AL	AL2UL	6.39	-8.99	4.45	1.94	-5.18	-3.81	0.877	5	25	54.30	44.92
sub9	83	rec	ten	1.00	UL	UL2AL	13.69	-4.98	12.57	1.11	-1.45	-3.53	0.873	5	25	54.30	44.92
sub9	83	rec	ten	1.00	AL	AL2UL	5.55	-12.89	4.73	0.82	-4.29	-8.60	0.923	5	25	54.30	44.92
sub9	83	rec	ten	1.25	UL	UL2AL	16.91	-6.92	16.84	0.07	-0.41	-6.50	0.937	5	25	54.30	44.92
sub9	83	rec	ten	1.25	AL	AL2UL	9.34	-14.45	8.73	0.61	-2.47	-11.98	0.974	5	25	54.30	44.92
sub9	83	rec	ten	1.50	UL	UL2AL	23.80	-9.68	23.61	0.19	-0.09	-9.59	0.939	5	25	54.30	44.92
sub9	83	rec	ten	1.50	AL	AL2UL	8.81	-27.35	8.52	0.29	-3.00	-24.35	0.947	5	25	54.30	44.92
sub9	83	rec	ten	1.75	UL	UL2AL	23.78	-18.34	23.48	0.30	-0.14	-18.20	0.935	5	25	54.30	44.92
sub9	83	rec	ten	1.75	AL	AL2UL	7.61	-40.81	7.32	0.29	-1.68	-39.13	1.000	5	25	54.30	44.92
sub9	83	down1	twenty	0.75	UL	UL2AL	12.52	-4.20	9.59	2.93	-3.29	-0.91	0.804	4	25	49.66	41.08
sub9	83	down1	twenty	0.75	AL	AL2UL	3.38	-10.11	2.96	0.42	-4.77	-5.34	0.843	4	25	49.66	41.08
sub9	83	down1	twenty	1.00	UL	UL2AL	12.18	-3.27	10.53	1.65	-2.40	-0.87	0.792	4	25	49.66	41.08
sub9	83	down1	twenty	1.00	AL	AL2UL	5.93	-11.40	5.34	0.59	-3.02	-8.38	0.901	4	25	49.66	41.08
sub9	83	down1	twenty	1.25	UL	UL2AL	17.23	-1.94	15.38	1.85	-0.56	-1.38	0.861	4	25	49.66	41.08
sub9	83	down1	twenty	1.25	AL	AL2UL	7.23	-16.85	6.28	0.96	-2.05	-14.79	1.008	4	25	49.66	41.08
sub9	83	down1	twenty	1.50	UL	UL2AL	16.36	-11.24	15.71	0.65	-1.33	-9.91	0.888	4	25	49.66	41.08
sub9	83	down1	twenty	1.50	AL	AL2UL	9.46	-28.00	9.20	0.26	-3.55	-24.45	0.962	4	25	49.66	41.08
sub9	83	down1	twenty	1.75	UL	UL2AL	18.83	-15.51	17.48	1.35	-1.00	-14.50	0.879	4	25	49.66	41.08
sub9	83	down1	twenty	1.75	AL	AL2UL	8.88	-46.96	8.81	0.06	-1.30	-45.66	0.942	4	25	49.66	41.08
sub9	83	rec	twenty	0.75	UL	UL2AL	9.59	-4.77	7.77	1.82	-3.54	-1.23	0.713	5	25	54.30	44.92
sub9	83	rec	twenty	0.75	AL	AL2UL	4.98	-7.05	3.74	1.24	-3.66	-3.39	0.900	5	25	54.30	44.92
sub9	83	rec	twenty	1.00	UL	UL2AL	10.57	-5.01	9.25	1.31	-2.67	-2.34	0.815	5	25	54.30	44.92
sub9	83	rec	twenty	1.00	AL	AL2UL	5.94	-8.42	4.81	1.13	-2.60	-5.82	0.921	5	25	54.30	44.92
sub9	83	rec	twenty	1.25	UL	UL2AL	15.91	-4.47	15.26	0.65	-0.49	-3.99	0.904	5	25	54.30	44.92
sub9	83	rec	twenty	1.25	AL	AL2UL	9.22	-11.57	8.25	0.97	-2.20	-9.37	0.992	5	25	54.30	44.92
sub9	83	rec	twenty	1.50	UL	UL2AL	17.16	-8.38	16.60	0.56	-1.71	-6.67	0.891	5	25	54.30	44.92
sub9	83	rec	twenty	1.50	AL	AL2UL	7.82	-28.76	7.39	0.42	-2.65	-26.10	0.962	5	25	54.30	44.92
sub9	83	rec	twenty	1.75	UL	UL2AL	18.11	-19.58	17.08	1.04	-0.33	-19.25	0.894	5	25	54.30	44.92
sub9	83	rec	twenty	1.75	AL	AL2UL	7.83	-44.77	7.49	0.34	-2.20	-42.57	0.966	5	25	54.30	44.92
sub10	86	down1	no_power	0.75	UL	UL2AL	14.06	-5.42	12.24	1.82	-2.93	-2.48	0.673	4	29	42.98	34.56
sub10	86	down1	no_power	0.75	AL	AL2UL	9.57	-5.12	8.84	0.73	-1.89	-3.23	0.796	4	29	42.98	34.56
sub10	86	down1	no_power	1.00	UL	UL2AL	19.39	-6.92	18.22	1.16	-2.81	-4.11	0.726	4	29	42.98	34.56
sub10	86	down1	no_power	1.00	AL	AL2UL	9.80	-8.42	9.06	0.74	-1.20	-7.22	0.823	4	29	42.98	34.56
sub10	86	down1	no_power	1.25	UL	UL2AL	24.80	-8.33	23.77	1.03	-1.91	-6.43	0.783	4	29	42.98	34.56
sub10	86	down1	no_power	1.25	AL	AL2UL	10.66	-15.73	9.84	0.82	-1.87	-13.86	0.831	4	29	42.98	34.56
sub10	86	down1	no_power	1.50	UL	UL2AL	30.65	-12.97	29.96	0.69	-0.53	-12.45	0.827	4	29	42.98	34.56
sub10	86	down1	no_power	1.50	AL	AL2UL	11.74	-22.84	11.23	0.51	-1.39	-21.45	0.862	4	29	42.98	34.56
sub10	86	down1	no_power	1.75	UL	UL2AL	33.71	-17.02	33.34	0.37	-0.25	-16.77	0.832	4	29	42.98	34.56
sub10	86	down1	no_power	1.75	AL	AL2UL	11.00	-28.23	10.52	0.48	-1.46	-26.77	0.883	4	29	42.98	34.56
sub10	86	down2	no_power	0.75	UL	UL2AL	13.06	-4.91	11.59	1.47	-2.73	-2.18	0.716	3	29	38.34	30.72
sub10	86	down2	no_power	0.75	AL	AL2UL	8.65	-5.51	7.35	1.29	-2.43	-3.08	0.774	3	29	38.34	30.72
sub10	86	down2	no_power	1.00	UL	UL2AL	18.05	-7.61	16.85	1.21	-2.99	-4.62	0.779	3	29	38.34	30.72
sub10	86	down2	no_power	1.00	AL	AL2UL	9.39	-9.28	8.70	0.68	-1.34	-7.94	0.805	3	29	38.34	30.72
sub10	86	down2	no_power	1.25	UL	UL2AL	24.75	-7.67	23.18	1.56	-1.53	-6.13	0.781	3	29	38.34	30.72
sub10	86	down2	no_power	1.25	AL	AL2UL	10.64	-18.49	10.17	0.47	-1.94	-16.55	0.840	3	29	38.34	30.72
sub10	86	down2	no_power	1.50	UL	UL2AL	30.46	-12.30	29.32	1.14	-1.15	-11.15	0.839	3	29	38.34	30.72
sub10	86	down2	no_power	1.50	AL	AL2UL	11.71	-27.70	11.58	0.13	-2.05	-25.65	0.864	3	29	38.34	30.72
sub10	86	down2	no_power	1.75	UL	UL2AL	35.29	-18.80	34.63	0.67	-0.32	-18.49	0.881	3	29	38.34	30.72
sub10	86	down2	no_power	1.75	AL	AL2UL	10.22	-35.70	10.16	0.06	-1.67	-34.03	0.896	3	29	38.34	30.72
sub10	86	up1	no_power	0.75	UL	UL2AL	15.23	-6.17	12.75	2.48	-3.10	-3.08	0.639	6	29	52.26	42.24
sub10	86	up1	no_power	0.75	AL	AL2UL	10.16	-3.50	8.78	1.38	-1.65	-1.85	0.828	6	29	52.26	42.24
sub10	86	up1	no_power	1.00	UL	UL2AL	19.16	-5.61	17.40	1.77	-2.44	-3.16	0.712	6	29	52.26	42.24
sub10	86	up1	no_power	1.00	AL	AL2UL	11.23	-6.51	10.10	1.13	-1.60	-4.91	0.842	6	29	52.26	42.24
sub10	86	up1	no_power	1.25	UL	UL2AL	24.43	-6.79	23.40	1.02	-1.20	-5.59	0.756	6	29	52.26	42.24
sub10	86	up1	no_power	1.25	AL	AL2UL	12.35	-12.63	10.89	1.45	-1.55	-11.08	0.884	6	29	52.26	42.24
sub10	86	up1	no_power	1.50	UL	UL2AL	30.21	-10.39	29.74	0.47	-0.36	-10.03	0.832	6	29	52.26	42.24
sub10	86	up1	no_power	1.50	AL	AL2UL	12.51	-17.72	11.42	1.09	-1.16	-16.56	0.891	6	29	52.26	42.24
sub10	86	up1	no_power	1.75	UL	UL2AL	36.15	-13.36	35.90	0.25	-0.01	-13.35	0.842	6	29	52.26	42.24
sub10	86	up1	no_power	1.75	AL	AL2UL	11.74	-28.44	11.71	0.03	-1.55	-26.89	0.931	6	29	52.26	42.24
sub10	86	rec	no_power	0.75	UL	UL2AL	14.18	-4.47	12.17	2.01	-2.13	-2.34	0.771	5	29	47.62	38.40
sub10	86	rec	no_power	0.75	AL	AL2UL	9.56	-4.40	8.19	1.37	-1.99	-2.40	0.833	5	29	47.62	38.40
sub10	86	rec	no_power	1.00	UL	UL2AL	18.61	-5.16	16.00	2.61	-2.29	-2.87	0.785	5	29	47.62	38.40
sub10	86	rec	no_power	1.00	AL	AL2UL	10.48	-6.16	9.64	0.84	-1.84	-4.32	0.852	5	29	47.62	38.40
sub10	86	rec	no_power	1.25	UL	UL2AL	22.41	-6.67	21.50	0.91	-1.12	-5.55	0.847	5	29	47.62	38.40
sub10	86	rec	no_power	1.25	AL	AL2UL	11.00	-14.82	10.53	0.47	-1.71	-13.11	0.899	5	29	47.62	38.40
sub10	86	rec	no_power	1.50	UL	UL2AL	28.16	-9.02	27.54	0.62	-0.69	-8.33	0.856	5	29	47.62	38.40
sub10	86	rec	no_power	1.50	AL	AL2UL	11.75	-19.76	11.36	0.39	-1.47	-18.30	0.911	5	29	47.62	38.40
sub10	86	rec	no_power	1.75	UL	UL2AL	32.66	-16.35	32.39	0.26	-0.01	-16.34	0.866	5	29	47.62	38.40
sub10	86	rec	no_power	1.75	AL	AL2UL	10.40	-27.51	10.20	0.20	-1.99	-25.52	0.928	5	29	47.62	38.40
sub10	86	down1	rec	0.75	UL	UL2AL	15.96	-5.66	13.32	2.64	-3.02	-2.64	0.759	4	29	42.98	34.56
sub10	86	down1	rec	0.75	AL	AL2UL	12.59	-7.30	11.14	1.45	-2.71	-4.59	0.824	4	29	42.98	34.56
sub10	86	down1	rec	1.00	UL	UL2AL	18.10	-7.92	16.96	1.13	-3.45	-4.47	0.799	4	29	42.98	34.56
sub10	86	down1	rec	1.00	AL	AL2UL	15.67	-9.58	14.81	0.86	-1.58	-8.00	0.842	4	29	42.98	34.56
sub10	86	down1	rec	1.25	UL	UL2AL	24.13	-7.86	23.39	0.73	-1.70	-6.16	0.824	4	29	42.98	34.56
sub10	86	down1	rec	1.25	AL	AL2UL	19.99	-16.58	19.49	0.49	-1.37	-15.21	0.883	4	29	42.98	34.56
sub10	86	down1	rec	1.50	UL	UL2AL	27.55	-14.58	27.30	0.25	-1.20	-13.38	0.879	4	29	42.98	34.56
sub10	86	down1	rec	1.50	AL	AL2UL	26.73	-22.61	26.25	0.48	-1.06	-21.55	0.896	4	29	42.98	34.56
sub10	86	down1	rec	1.75	UL	UL2AL	35.32	-20.52	35.27	0.05	-0.51	-20.01	0.877	4	29	42.98	34.56
sub10	86	down1	rec	1.75	AL	AL2UL	26.08	-37.78	25.81	0.27	-1.37	-36.41	0.914	4	29	42.98	34.56
sub10	86	down2	rec	0.75	UL	UL2AL	16.15	-3.91	13.80	2.35	-1.65	-2.26	0.707	3	29	38.34	30.72
sub10	86	down2	rec	0.75	AL	AL2UL	9.33	-6.95	8.83	0.50	-1.28	-5.67	0.790	3	29	38.34	30.72
sub10	86	down2	rec	1.00	UL	UL2AL	18.45	-5.47	16.98	1.47	-0.96	-4.51	0.749	3	29	38.34	30.72
sub10	86	down2	rec	1.00	AL	AL2UL	10.31	-11.87	9.92	0.39	-1.22	-10.65	0.801	3	29	38.34	30.72
sub10	86	down2	rec	1.25	UL	UL2AL	23.77	-8.85	22.77	1.00	-0.64	-8.20	0.772	3	29	38.34	30.72
sub10	86	down2	rec	1.25	AL	AL2UL	13.07	-19.87	12.89	0.18	-1.13	-18.74	0.827	3	29	38.34	30.72
sub10	86	down2	rec	1.50	UL	UL2AL	26.49	-15.48	26.48	0.01	-0.53	-14.96	0.835	3	29	38.34	30.72
sub10	86	down2	rec	1.50	AL	AL2UL	16.64	-25.85	16.18	0.45	-0.49	-25.36	0.843	3	29	38.34	30.72
sub10	86	down2	rec	1.75	UL	UL2AL	32.96	-22.41	32.84	0.12	-0.12	-22.29	0.843	3	29	38.34	30.72
sub10	86	down2	rec	1.75	AL	AL2UL	14.50	-33.46	14.40	0.10	-0.70	-32.76	0.868	3	29	38.34	30.72
sub10	86	up1	rec	0.75	UL	UL2AL	16.94	-5.08	14.52	2.42	-3.21	-1.88	0.746	6	29	52.26	42.24
sub10	86	up1	rec	0.75	AL	AL2UL	17.23	-5.06	15.96	1.26	-1.25	-3.81	0.872	6	29	52.26	42.24
sub10	86	up1	rec	1.00	UL	UL2AL	17.47	-7.10	17.15	0.32	-2.24	-4.86	0.787	6	29	52.26	42.24
sub10	86	up1	rec	1.00	AL	AL2UL	22.83	-6.70	22.25	0.58	-0.46	-6.23	0.887	6	29	52.26	42.24
sub10	86	up1	rec	1.25	UL	UL2AL	23.47	-9.15	23.45	0.02	-2.25	-6.90	0.784	6	29	52.26	42.24
sub10	86	up1	rec	1.25	AL	AL2UL	26.13	-14.68	25.63	0.51	-0.62	-14.06	0.904	6	29	52.26	42.24
sub10	86	up1	rec	1.50	UL	UL2AL	30.33	-13.38	30.32	0.01	-0.64	-12.74	0.821	6	29	52.26	42.24
sub10	86	up1	rec	1.50	AL	AL2UL	23.63	-26.34	23.22	0.41	-0.52	-25.82	0.910	6	29	52.26	42.24
sub10	86	up1	rec	1.75	UL	UL2AL	34.65	-21.54	34.65	0.00	-0.11	-21.43	0.847	6	29	52.26	42.24
sub10	86	up1	rec	1.75	AL	AL2UL	28.75	-39.87	28.61	0.13	-0.58	-39.29	0.925	6	29	52.26	42.24
sub10	86	rec	rec	0.75	UL	UL2AL	14.83	-4.04	13.82	1.01	-1.03	-3.00	0.707	5	29	47.62	38.40
sub10	86	rec	rec	0.75	AL	AL2UL	10.13	-5.51	9.29	0.85	-1.01	-4.51	0.797	5	29	47.62	38.40
sub10	86	rec	rec	1.00	UL	UL2AL	18.19	-5.28	17.71	0.48	-0.75	-4.53	0.750	5	29	47.62	38.40
sub10	86	rec	rec	1.00	AL	AL2UL	13.98	-9.92	13.51	0.47	-0.91	-9.01	0.806	5	29	47.62	38.40
sub10	86	rec	rec	1.25	UL	UL2AL	24.04	-9.10	23.75	0.29	-0.66	-8.44	0.754	5	29	47.62	38.40
sub10	86	rec	rec	1.25	AL	AL2UL	17.14	-21.77	16.74	0.40	-1.21	-20.55	0.860	5	29	47.62	38.40
sub10	86	rec	rec	1.50	UL	UL2AL	29.79	-15.66	29.79	0.00	-0.12	-15.54	0.796	5	29	47.62	38.40
sub10	86	rec	rec	1.50	AL	AL2UL	22.20	-26.33	22.03	0.17	-0.27	-26.06	0.861	5	29	47.62	38.40
sub10	86	rec	rec	1.75	UL	UL2AL	35.00	-21.47	34.97	0.03	-0.11	-21.36	0.826	5	29	47.62	38.40
sub10	86	rec	rec	1.75	AL	AL2UL	20.38	-42.42	20.37	0.00	-0.22	-42.19	0.908	5	29	47.62	38.40
sub10	86	down1	ten	0.75	UL	UL2AL	16.20	-6.93	13.05	3.14	-4.34	-2.59	0.762	4	29	42.98	34.56
sub10	86	down1	ten	0.75	AL	AL2UL	19.39	-5.67	17.91	1.48	-2.10	-3.57	0.863	4	29	42.98	34.56
sub10	86	down1	ten	1.00	UL	UL2AL	19.63	-6.37	17.74	1.88	-3.04	-3.33	0.790	4	29	42.98	34.56
sub10	86	down1	ten	1.00	AL	AL2UL	21.85	-7.72	21.27	0.58	-1.26	-6.45	0.855	4	29	42.98	34.56
sub10	86	down1	ten	1.25	UL	UL2AL	23.21	-8.42	22.71	0.50	-2.47	-5.94	0.833	4	29	42.98	34.56
sub10	86	down1	ten	1.25	AL	AL2UL	27.40	-16.44	27.28	0.11	-1.63	-14.81	0.889	4	29	42.98	34.56
sub10	86	down1	ten	1.50	UL	UL2AL	32.68	-10.87	32.34	0.34	-0.67	-10.20	0.862	4	29	42.98	34.56
sub10	86	down1	ten	1.50	AL	AL2UL	28.29	-31.07	28.22	0.06	-1.92	-29.14	0.909	4	29	42.98	34.56
sub10	86	down1	ten	1.75	UL	UL2AL	40.25	-17.41	40.11	0.14	-0.29	-17.12	0.885	4	29	42.98	34.56
sub10	86	down1	ten	1.75	AL	AL2UL	26.36	-50.59	26.34	0.02	-1.69	-48.90	0.929	4	29	42.98	34.56
sub10	86	down2	ten	0.75	UL	UL2AL	15.94	-4.91	14.21	1.73	-1.44	-3.48	0.718	3	29	38.34	30.72
sub10	86	down2	ten	0.75	AL	AL2UL	7.32	-8.12	7.18	0.14	-1.30	-6.82	0.788	3	29	38.34	30.72
sub10	86	down2	ten	1.00	UL	UL2AL	19.60	-4.85	19.23	0.37	-0.91	-3.93	0.740	3	29	38.34	30.72
sub10	86	down2	ten	1.00	AL	AL2UL	14.45	-11.64	14.26	0.19	-0.77	-10.87	0.796	3	29	38.34	30.72
sub10	86	down2	ten	1.25	UL	UL2AL	24.03	-9.05	23.80	0.22	-0.71	-8.34	0.769	3	29	38.34	30.72
sub10	86	down2	ten	1.25	AL	AL2UL	15.61	-22.08	15.51	0.10	-0.92	-21.16	0.828	3	29	38.34	30.72
sub10	86	down2	ten	1.50	UL	UL2AL	27.89	-17.87	27.89	0.00	-0.61	-17.26	0.812	3	29	38.34	30.72
sub10	86	down2	ten	1.50	AL	AL2UL	23.85	-31.53	23.85	0.00	-0.37	-31.17	0.854	3	29	38.34	30.72
sub10	86	down2	ten	1.75	UL	UL2AL	35.51	-24.66	35.41	0.10	-0.72	-23.94	0.830	3	29	38.34	30.72
sub10	86	down2	ten	1.75	AL	AL2UL	21.76	-45.34	21.73	0.03	-0.42	-44.93	0.872	3	29	38.34	30.72
sub10	86	up1	ten	0.75	UL	UL2AL	14.18	-6.06	12.64	1.54	-3.43	-2.63	0.785	6	29	52.26	42.24
sub10	86	up1	ten	0.75	AL	AL2UL	22.32	-2.37	21.03	1.29	-0.28	-2.08	0.882	6	29	52.26	42.24
sub10	86	up1	ten	1.00	UL	UL2AL	17.49	-5.32	17.06	0.43	-2.13	-3.19	0.767	6	29	52.26	42.24
sub10	86	up1	ten	1.00	AL	AL2UL	24.40	-6.09	23.80	0.59	-0.49	-5.61	0.900	6	29	52.26	42.24
sub10	86	up1	ten	1.25	UL	UL2AL	22.70	-8.44	22.68	0.02	-2.01	-6.43	0.794	6	29	52.26	42.24
sub10	86	up1	ten	1.25	AL	AL2UL	26.95	-16.06	26.65	0.30	-0.56	-15.50	0.904	6	29	52.26	42.24
sub10	86	up1	ten	1.50	UL	UL2AL	29.30	-13.86	29.29	0.01	-0.62	-13.23	0.820	6	29	52.26	42.24
sub10	86	up1	ten	1.50	AL	AL2UL	29.61	-25.75	29.05	0.55	-0.89	-24.85	0.924	6	29	52.26	42.24
sub10	86	up1	ten	1.75	UL	UL2AL	35.13	-24.34	35.13	0.00	-0.18	-24.15	0.852	6	29	52.26	42.24
sub10	86	up1	ten	1.75	AL	AL2UL	28.05	-36.27	27.87	0.19	-0.81	-35.45	0.926	6	29	52.26	42.24
sub10	86	rec	ten	0.75	UL	UL2AL	14.65	-4.67	12.67	1.98	-1.18	-3.49	0.720	5	29	47.62	38.40
sub10	86	rec	ten	0.75	AL	AL2UL	9.02	-6.49	8.38	0.64	-1.39	-5.11	0.825	5	29	47.62	38.40
sub10	86	rec	ten	1.00	UL	UL2AL	18.44	-4.49	17.88	0.56	-0.79	-3.70	0.757	5	29	47.62	38.40
sub10	86	rec	ten	1.00	AL	AL2UL	20.53	-7.73	20.16	0.37	-0.34	-7.39	0.837	5	29	47.62	38.40
sub10	86	rec	ten	1.25	UL	UL2AL	22.20	-9.73	22.17	0.04	-0.70	-9.03	0.772	5	29	47.62	38.40
sub10	86	rec	ten	1.25	AL	AL2UL	25.00	-15.89	24.41	0.59	-0.45	-15.44	0.859	5	29	47.62	38.40
sub10	86	rec	ten	1.50	UL	UL2AL	28.35	-16.44	28.35	0.00	-0.15	-16.29	0.800	5	29	47.62	38.40
sub10	86	rec	ten	1.50	AL	AL2UL	26.91	-27.12	26.81	0.10	-0.30	-26.82	0.868	5	29	47.62	38.40
sub10	86	rec	ten	1.75	UL	UL2AL	34.58	-23.17	34.54	0.04	-0.09	-23.08	0.821	5	29	47.62	38.40
sub10	86	rec	ten	1.75	AL	AL2UL	25.69	-39.15	25.69	0.00	-0.18	-38.97	0.887	5	29	47.62	38.40
sub10	86	down1	twenty	0.75	UL	UL2AL	13.42	-8.08	11.70	1.71	-5.32	-2.76	0.811	4	29	42.98	34.56
sub10	86	down1	twenty	0.75	AL	AL2UL	21.50	-2.63	20.27	1.23	-0.17	-2.47	0.891	4	29	42.98	34.56
sub10	86	down1	twenty	1.00	UL	UL2AL	19.95	-6.10	17.27	2.68	-3.58	-2.52	0.808	4	29	42.98	34.56
sub10	86	down1	twenty	1.00	AL	AL2UL	21.96	-7.74	21.39	0.57	-0.55	-7.19	0.904	4	29	42.98	34.56
sub10	86	down1	twenty	1.25	UL	UL2AL	23.43	-7.09	22.32	1.11	-2.76	-4.33	0.764	4	29	42.98	34.56
sub10	86	down1	twenty	1.25	AL	AL2UL	26.85	-16.92	26.37	0.48	-0.84	-16.08	0.915	4	29	42.98	34.56
sub10	86	down1	twenty	1.50	UL	UL2AL	29.99	-11.59	29.94	0.05	-1.90	-9.69	0.844	4	29	42.98	34.56
sub10	86	down1	twenty	1.50	AL	AL2UL	26.79	-30.13	26.71	0.08	-0.97	-29.16	0.932	4	29	42.98	34.56
sub10	86	down1	twenty	1.75	UL	UL2AL	34.30	-18.69	34.29	0.01	-1.75	-16.94	0.890	4	29	42.98	34.56
sub10	86	down1	twenty	1.75	AL	AL2UL	27.96	-36.80	27.90	0.06	-1.01	-35.79	0.923	4	29	42.98	34.56
sub10	86	down2	twenty	0.75	UL	UL2AL	12.59	-5.77	11.26	1.33	-2.18	-3.60	0.701	3	29	38.34	30.72
sub10	86	down2	twenty	0.75	AL	AL2UL	12.50	-6.10	11.30	1.20	-1.23	-4.87	0.798	3	29	38.34	30.72
sub10	86	down2	twenty	1.00	UL	UL2AL	18.34	-6.39	17.32	1.02	-1.94	-4.45	0.743	3	29	38.34	30.72
sub10	86	down2	twenty	1.00	AL	AL2UL	18.32	-10.36	18.23	0.09	-0.90	-9.46	0.835	3	29	38.34	30.72
sub10	86	down2	twenty	1.25	UL	UL2AL	22.91	-8.28	22.58	0.33	-0.73	-7.56	0.776	3	29	38.34	30.72
sub10	86	down2	twenty	1.25	AL	AL2UL	22.63	-19.73	22.55	0.08	-0.72	-19.01	0.842	3	29	38.34	30.72
sub10	86	down2	twenty	1.50	UL	UL2AL	26.82	-15.99	26.82	0.00	-0.66	-15.33	0.813	3	29	38.34	30.72
sub10	86	down2	twenty	1.50	AL	AL2UL	24.07	-27.87	24.04	0.03	-0.61	-27.26	0.848	3	29	38.34	30.72
sub10	86	down2	twenty	1.75	UL	UL2AL	32.01	-22.99	31.90	0.12	-0.46	-22.53	0.844	3	29	38.34	30.72
sub10	86	down2	twenty	1.75	AL	AL2UL	21.05	-41.22	21.03	0.01	-0.93	-40.29	0.875	3	29	38.34	30.72
sub10	86	up1	twenty	0.75	UL	UL2AL	13.63	-5.78	12.11	1.52	-2.81	-2.97	0.744	6	29	52.26	42.24
sub10	86	up1	twenty	0.75	AL	AL2UL	21.36	-2.47	19.07	2.28	-0.48	-1.99	0.875	6	29	52.26	42.24
sub10	86	up1	twenty	1.00	UL	UL2AL	14.97	-4.61	14.59	0.38	-1.68	-2.93	0.777	6	29	52.26	42.24
sub10	86	up1	twenty	1.00	AL	AL2UL	24.78	-3.59	23.55	1.23	-0.08	-3.51	0.891	6	29	52.26	42.24
sub10	86	up1	twenty	1.25	UL	UL2AL	22.94	-6.83	22.86	0.07	-0.88	-5.95	0.802	6	29	52.26	42.24
sub10	86	up1	twenty	1.25	AL	AL2UL	27.93	-11.53	27.21	0.72	-0.63	-10.90	0.918	6	29	52.26	42.24
sub10	86	up1	twenty	1.50	UL	UL2AL	28.58	-11.25	28.57	0.01	-2.03	-9.23	0.827	6	29	52.26	42.24
sub10	86	up1	twenty	1.50	AL	AL2UL	27.42	-23.12	26.97	0.45	-0.42	-22.71	0.920	6	29	52.26	42.24
sub10	86	up1	twenty	1.75	UL	UL2AL	31.40	-22.08	31.40	0.00	-0.49	-21.59	0.850	6	29	52.26	42.24
sub10	86	up1	twenty	1.75	AL	AL2UL	28.71	-33.63	28.21	0.49	-0.63	-33.00	0.927	6	29	52.26	42.24
sub10	86	rec	twenty	0.75	UL	UL2AL	16.42	-4.22	14.16	2.26	-1.45	-2.78	0.700	5	29	47.62	38.40
sub10	86	rec	twenty	0.75	AL	AL2UL	11.25	-8.27	10.77	0.48	-1.77	-6.49	0.822	5	29	47.62	38.40
sub10	86	rec	twenty	1.00	UL	UL2AL	17.68	-5.40	17.08	0.60	-1.53	-3.87	0.778	5	29	47.62	38.40
sub10	86	rec	twenty	1.00	AL	AL2UL	21.26	-7.62	20.87	0.39	-0.38	-7.24	0.846	5	29	47.62	38.40
sub10	86	rec	twenty	1.25	UL	UL2AL	25.86	-8.39	25.32	0.55	-0.32	-8.07	0.756	5	29	47.62	38.40
sub10	86	rec	twenty	1.25	AL	AL2UL	21.23	-22.02	21.08	0.15	-0.84	-21.18	0.882	5	29	47.62	38.40
sub10	86	rec	twenty	1.50	UL	UL2AL	29.68	-14.52	29.68	0.00	-0.34	-14.18	0.809	5	29	47.62	38.40
sub10	86	rec	twenty	1.50	AL	AL2UL	25.24	-26.87	25.21	0.04	-0.40	-26.46	0.879	5	29	47.62	38.40
sub10	86	rec	twenty	1.75	UL	UL2AL	34.75	-21.73	34.73	0.01	0.00	-21.73	0.818	5	29	47.62	38.40
sub10	86	rec	twenty	1.75	AL	AL2UL	26.30	-40.91	26.28	0.02	-0.29	-40.62	0.890	5	29	47.62	38.40
sub11	88	down1	no_power	0.75	UL	UL2AL	13.55	-8.82	11.91	1.63	-1.80	-7.02	0.519	5	27	50.96	41.66
sub11	88	down1	no_power	0.75	AL	AL2UL	9.82	-9.25	9.11	0.71	-0.83	-8.42	0.761	5	27	50.96	41.66
sub11	88	down1	no_power	1.00	UL	UL2AL	18.67	-11.93	16.98	1.69	-0.61	-11.32	0.612	5	27	50.96	41.66
sub11	88	down1	no_power	1.00	AL	AL2UL	11.26	-16.67	10.75	0.51	-0.82	-15.85	0.816	5	27	50.96	41.66
sub11	88	down1	no_power	1.25	UL	UL2AL	23.20	-17.65	22.64	0.56	0.00	-17.65	0.627	5	27	50.96	41.66
sub11	88	down1	no_power	1.25	AL	AL2UL	14.07	-21.71	13.20	0.87	-0.14	-21.57	0.838	5	27	50.96	41.66
sub11	88	down1	no_power	1.50	UL	UL2AL	26.04	-23.58	25.75	0.29	0.00	-23.58	0.646	5	27	50.96	41.66
sub11	88	down1	no_power	1.50	AL	AL2UL	14.54	-28.95	13.79	0.75	-0.14	-28.81	0.869	5	27	50.96	41.66
sub11	88	down1	no_power	1.75	UL	UL2AL	27.89	-29.87	27.89	0.01	0.00	-29.87	0.691	5	27	50.96	41.66
sub11	88	down1	no_power	1.75	AL	AL2UL	13.94	-35.11	13.72	0.21	-0.04	-35.07	0.896	5	27	50.96	41.66
sub11	88	down2	no_power	0.75	UL	UL2AL	12.89	-9.22	11.77	1.12	-1.99	-7.23	0.499	4	27	46.32	37.82
sub11	88	down2	no_power	0.75	AL	AL2UL	10.29	-8.07	9.05	1.24	-0.98	-7.09	0.665	4	27	46.32	37.82
sub11	88	down2	no_power	1.00	UL	UL2AL	18.65	-13.16	17.60	1.05	-0.44	-12.72	0.602	4	27	46.32	37.82
sub11	88	down2	no_power	1.00	AL	AL2UL	10.83	-16.74	9.91	0.92	-0.61	-16.13	0.723	4	27	46.32	37.82
sub11	88	down2	no_power	1.25	UL	UL2AL	21.53	-14.21	20.96	0.57	-0.09	-14.12	0.595	4	27	46.32	37.82
sub11	88	down2	no_power	1.25	AL	AL2UL	10.02	-23.23	8.83	1.18	-0.31	-22.92	0.759	4	27	46.32	37.82
sub11	88	down2	no_power	1.50	UL	UL2AL	29.38	-21.19	29.11	0.27	0.00	-21.19	0.662	4	27	46.32	37.82
sub11	88	down2	no_power	1.50	AL	AL2UL	13.74	-29.23	12.39	1.35	-0.09	-29.14	0.770	4	27	46.32	37.82
sub11	88	down2	no_power	1.75	UL	UL2AL	27.59	-26.90	27.57	0.02	0.00	-26.90	0.687	4	27	46.32	37.82
sub11	88	down2	no_power	1.75	AL	AL2UL	13.09	-33.60	12.29	0.80	0.00	-33.60	0.803	4	27	46.32	37.82
sub11	88	rec	no_power	0.75	UL	UL2AL	14.98	-11.18	13.76	1.22	-2.04	-9.14	0.555	6	27	55.60	45.50
sub11	88	rec	no_power	0.75	AL	AL2UL	12.23	-7.87	10.52	1.71	-1.28	-6.59	0.667	6	27	55.60	45.50
sub11	88	rec	no_power	1.00	UL	UL2AL	16.57	-12.84	15.72	0.86	-0.97	-11.87	0.590	6	27	55.60	45.50
sub11	88	rec	no_power	1.00	AL	AL2UL	11.37	-12.38	10.14	1.23	-0.85	-11.53	0.739	6	27	55.60	45.50
sub11	88	rec	no_power	1.25	UL	UL2AL	19.79	-18.93	19.73	0.06	-0.03	-18.90	0.563	6	27	55.60	45.50
sub11	88	rec	no_power	1.25	AL	AL2UL	13.86	-19.29	12.11	1.74	-0.24	-19.05	0.761	6	27	55.60	45.50
sub11	88	rec	no_power	1.50	UL	UL2AL	23.78	-21.77	23.73	0.05	0.00	-21.77	0.627	6	27	55.60	45.50
sub11	88	rec	no_power	1.50	AL	AL2UL	14.39	-26.54	13.48	0.91	-0.11	-26.43	0.790	6	27	55.60	45.50
sub11	88	rec	no_power	1.75	UL	UL2AL	27.88	-24.70	27.83	0.05	0.00	-24.70	0.673	6	27	55.60	45.50
sub11	88	rec	no_power	1.75	AL	AL2UL	13.81	-35.33	13.50	0.31	-0.05	-35.29	0.836	6	27	55.60	45.50
sub11	88	up1	no_power	0.75	UL	UL2AL	15.39	-7.19	13.80	1.59	-0.81	-6.38	0.593	7	27	60.24	49.34
sub11	88	up1	no_power	0.75	AL	AL2UL	9.50	-9.24	8.38	1.12	-0.74	-8.49	0.764	7	27	60.24	49.34
sub11	88	up1	no_power	1.00	UL	UL2AL	17.44	-14.47	16.57	0.87	-0.19	-14.28	0.625	7	27	60.24	49.34
sub11	88	up1	no_power	1.00	AL	AL2UL	12.03	-12.34	11.04	0.99	-0.53	-11.81	0.783	7	27	60.24	49.34
sub11	88	up1	no_power	1.25	UL	UL2AL	22.16	-14.60	21.79	0.37	0.00	-14.60	0.646	7	27	60.24	49.34
sub11	88	up1	no_power	1.25	AL	AL2UL	10.57	-18.36	9.22	1.35	-0.39	-17.98	0.811	7	27	60.24	49.34
sub11	88	up1	no_power	1.50	UL	UL2AL	27.96	-22.28	27.73	0.23	0.00	-22.28	0.704	7	27	60.24	49.34
sub11	88	up1	no_power	1.50	AL	AL2UL	14.09	-22.30	12.79	1.30	-0.06	-22.23	0.815	7	27	60.24	49.34
sub11	88	up1	no_power	1.75	UL	UL2AL	23.49	-26.13	23.35	0.14	0.00	-26.13	0.712	7	27	60.24	49.34
sub11	88	up1	no_power	1.75	AL	AL2UL	14.59	-29.00	13.60	0.99	-0.01	-28.99	0.870	7	27	60.24	49.34
sub11	92	down1	rec	0.75	UL	UL2AL	9.10	-12.03	8.30	0.80	-2.34	-9.68	0.540	5	27	50.96	41.66
sub11	92	down1	rec	0.75	AL	AL2UL	18.47	-5.48	14.28	4.20	-0.60	-4.88	0.743	5	27	50.96	41.66
sub11	92	down1	rec	1.00	UL	UL2AL	14.96	-18.65	14.45	0.51	-0.91	-17.74	0.617	5	27	50.96	41.66
sub11	92	down1	rec	1.00	AL	AL2UL	22.78	-9.64	19.65	3.13	-0.99	-8.64	0.776	5	27	50.96	41.66
sub11	92	down1	rec	1.25	UL	UL2AL	19.07	-24.81	19.07	0.00	0.00	-24.81	0.608	5	27	50.96	41.66
sub11	92	down1	rec	1.25	AL	AL2UL	20.79	-16.80	19.65	1.14	-0.30	-16.50	0.815	5	27	50.96	41.66
sub11	92	down1	rec	1.50	UL	UL2AL	20.75	-30.87	20.73	0.02	-0.26	-30.61	0.628	5	27	50.96	41.66
sub11	92	down1	rec	1.50	AL	AL2UL	27.96	-24.66	26.84	1.12	-0.11	-24.55	0.842	5	27	50.96	41.66
sub11	92	down1	rec	1.75	UL	UL2AL	28.38	-31.74	28.38	0.00	0.00	-31.74	0.650	5	27	50.96	41.66
sub11	92	down1	rec	1.75	AL	AL2UL	28.79	-39.55	28.60	0.19	-0.05	-39.50	0.872	5	27	50.96	41.66
sub11	92	down2	rec	0.75	UL	UL2AL	12.30	-14.80	10.71	1.59	-1.46	-13.34	0.589	4	27	46.32	37.82
sub11	92	down2	rec	0.75	AL	AL2UL	25.16	-6.01	18.79	6.37	-0.68	-5.33	0.750	4	27	46.32	37.82
sub11	92	down2	rec	1.00	UL	UL2AL	17.44	-20.36	16.89	0.56	-0.61	-19.75	0.619	4	27	46.32	37.82
sub11	92	down2	rec	1.00	AL	AL2UL	22.16	-10.86	19.63	2.53	-0.60	-10.25	0.799	4	27	46.32	37.82
sub11	92	down2	rec	1.25	UL	UL2AL	21.28	-24.36	21.28	0.00	-0.04	-24.32	0.694	4	27	46.32	37.82
sub11	92	down2	rec	1.25	AL	AL2UL	21.03	-19.95	20.21	0.82	-0.17	-19.77	0.849	4	27	46.32	37.82
sub11	92	down2	rec	1.50	UL	UL2AL	24.32	-33.16	24.32	0.00	-0.14	-33.02	0.673	4	27	46.32	37.82
sub11	92	down2	rec	1.50	AL	AL2UL	29.53	-26.54	28.81	0.72	-0.05	-26.49	0.877	4	27	46.32	37.82
sub11	92	down2	rec	1.75	UL	UL2AL	28.91	-37.07	28.91	0.00	0.00	-37.07	0.700	4	27	46.32	37.82
sub11	92	down2	rec	1.75	AL	AL2UL	29.77	-37.23	29.54	0.23	-0.01	-37.22	0.910	4	27	46.32	37.82
sub11	92	rec	rec	0.75	UL	UL2AL	8.19	-13.66	7.05	1.14	-3.20	-10.46	0.548	6	27	55.60	45.50
sub11	92	rec	rec	0.75	AL	AL2UL	22.91	-2.48	18.37	4.54	-0.42	-2.06	0.760	6	27	55.60	45.50
sub11	92	rec	rec	1.00	UL	UL2AL	11.01	-18.85	10.29	0.72	-1.92	-16.93	0.596	6	27	55.60	45.50
sub11	92	rec	rec	1.00	AL	AL2UL	24.07	-6.18	21.69	2.37	-0.37	-5.81	0.811	6	27	55.60	45.50
sub11	92	rec	rec	1.25	UL	UL2AL	16.43	-23.44	16.42	0.00	-0.35	-23.09	0.629	6	27	55.60	45.50
sub11	92	rec	rec	1.25	AL	AL2UL	23.68	-11.52	23.05	0.63	-0.08	-11.44	0.837	6	27	55.60	45.50
sub11	92	rec	rec	1.50	UL	UL2AL	23.17	-29.94	23.17	0.00	-0.08	-29.86	0.635	6	27	55.60	45.50
sub11	92	rec	rec	1.50	AL	AL2UL	28.52	-25.69	27.92	0.60	-0.13	-25.56	0.861	6	27	55.60	45.50
sub11	92	rec	rec	1.75	UL	UL2AL	22.18	-36.20	22.18	0.00	-0.04	-36.16	0.663	6	27	55.60	45.50
sub11	92	rec	rec	1.75	AL	AL2UL	28.75	-31.44	28.60	0.16	-0.01	-31.43	0.874	6	27	55.60	45.50
sub11	92	up1	rec	0.75	UL	UL2AL	12.39	-13.13	10.37	2.02	-2.20	-10.93	0.522	7	27	60.24	49.34
sub11	92	up1	rec	0.75	AL	AL2UL	19.12	-4.59	15.55	3.57	-0.60	-3.98	0.791	7	27	60.24	49.34
sub11	92	up1	rec	1.00	UL	UL2AL	15.92	-17.30	14.66	1.27	-0.60	-16.70	0.623	7	27	60.24	49.34
sub11	92	up1	rec	1.00	AL	AL2UL	19.66	-10.52	16.74	2.92	-0.72	-9.81	0.836	7	27	60.24	49.34
sub11	92	up1	rec	1.25	UL	UL2AL	17.77	-23.51	17.71	0.06	-0.20	-23.31	0.616	7	27	60.24	49.34
sub11	92	up1	rec	1.25	AL	AL2UL	23.46	-17.06	22.71	0.75	-0.07	-16.99	0.866	7	27	60.24	49.34
sub11	92	up1	rec	1.50	UL	UL2AL	23.42	-30.56	23.42	0.00	0.00	-30.56	0.673	7	27	60.24	49.34
sub11	92	up1	rec	1.50	AL	AL2UL	29.47	-26.81	28.57	0.90	-0.17	-26.64	0.877	7	27	60.24	49.34
sub11	92	up1	rec	1.75	UL	UL2AL	24.32	-37.34	24.32	0.00	0.00	-37.34	0.736	7	27	60.24	49.34
sub11	92	up1	rec	1.75	AL	AL2UL	30.60	-30.94	29.88	0.72	-0.07	-30.87	0.910	7	27	60.24	49.34
sub11	92	down1	ten	0.75	UL	UL2AL	9.12	-14.19	7.55	1.57	-2.55	-11.63	0.587	5	27	50.96	41.66
sub11	92	down1	ten	0.75	AL	AL2UL	23.14	-2.60	18.05	5.09	-0.92	-1.69	0.736	5	27	50.96	41.66
sub11	92	down1	ten	1.00	UL	UL2AL	12.18	-18.30	11.26	0.92	-0.65	-17.64	0.619	5	27	50.96	41.66
sub11	92	down1	ten	1.00	AL	AL2UL	22.84	-8.14	19.95	2.89	-0.62	-7.52	0.782	5	27	50.96	41.66
sub11	92	down1	ten	1.25	UL	UL2AL	19.50	-23.17	19.50	0.00	-0.02	-23.14	0.652	5	27	50.96	41.66
sub11	92	down1	ten	1.25	AL	AL2UL	22.49	-11.75	20.80	1.69	-0.25	-11.50	0.814	5	27	50.96	41.66
sub11	92	down1	ten	1.50	UL	UL2AL	23.04	-29.13	23.04	0.00	-0.02	-29.11	0.670	5	27	50.96	41.66
sub11	92	down1	ten	1.50	AL	AL2UL	25.00	-24.99	24.47	0.53	-0.35	-24.64	0.849	5	27	50.96	41.66
sub11	92	down1	ten	1.75	UL	UL2AL	26.29	-29.02	26.29	0.00	0.00	-29.02	0.686	5	27	50.96	41.66
sub11	92	down1	ten	1.75	AL	AL2UL	23.70	-33.23	23.48	0.22	-0.24	-32.99	0.882	5	27	50.96	41.66
sub11	92	down2	ten	0.75	UL	UL2AL	12.32	-14.12	11.44	0.88	-2.64	-11.48	0.614	4	27	46.32	37.82
sub11	92	down2	ten	0.75	AL	AL2UL	22.94	-4.03	17.09	5.85	-1.01	-3.02	0.747	4	27	46.32	37.82
sub11	92	down2	ten	1.00	UL	UL2AL	15.31	-20.46	14.74	0.57	-0.99	-19.47	0.604	4	27	46.32	37.82
sub11	92	down2	ten	1.00	AL	AL2UL	21.04	-9.47	18.57	2.47	-0.30	-9.17	0.800	4	27	46.32	37.82
sub11	92	down2	ten	1.25	UL	UL2AL	20.68	-26.85	20.68	0.00	-0.09	-26.76	0.648	4	27	46.32	37.82
sub11	92	down2	ten	1.25	AL	AL2UL	22.29	-16.05	21.27	1.02	-0.05	-16.01	0.843	4	27	46.32	37.82
sub11	92	down2	ten	1.50	UL	UL2AL	22.90	-34.53	22.90	0.00	-0.04	-34.49	0.662	4	27	46.32	37.82
sub11	92	down2	ten	1.50	AL	AL2UL	29.03	-24.11	28.02	1.01	-0.03	-24.07	0.872	4	27	46.32	37.82
sub11	92	down2	ten	1.75	UL	UL2AL	25.47	-38.43	25.47	0.00	-0.03	-38.40	0.710	4	27	46.32	37.82
sub11	92	down2	ten	1.75	AL	AL2UL	27.35	-34.01	27.31	0.05	-0.01	-34.00	0.908	4	27	46.32	37.82
sub11	92	rec	ten	0.75	UL	UL2AL	11.73	-13.29	10.45	1.29	-2.10	-11.19	0.578	6	27	55.60	45.50
sub11	92	rec	ten	0.75	AL	AL2UL	24.84	-3.05	19.77	5.07	-0.61	-2.44	0.729	6	27	55.60	45.50
sub11	92	rec	ten	1.00	UL	UL2AL	13.61	-19.38	12.88	0.73	-1.10	-18.28	0.596	6	27	55.60	45.50
sub11	92	rec	ten	1.00	AL	AL2UL	24.78	-9.92	21.66	3.12	-0.66	-9.26	0.806	6	27	55.60	45.50
sub11	92	rec	ten	1.25	UL	UL2AL	19.91	-23.21	19.90	0.01	-0.21	-23.01	0.631	6	27	55.60	45.50
sub11	92	rec	ten	1.25	AL	AL2UL	23.55	-18.52	22.76	0.78	-0.49	-18.03	0.830	6	27	55.60	45.50
sub11	92	rec	ten	1.50	UL	UL2AL	20.71	-32.98	20.71	0.00	-0.59	-32.40	0.626	6	27	55.60	45.50
sub11	92	rec	ten	1.50	AL	AL2UL	30.39	-25.80	29.84	0.54	-0.04	-25.76	0.860	6	27	55.60	45.50
sub11	92	rec	ten	1.75	UL	UL2AL	26.09	-33.10	26.09	0.00	-0.03	-33.07	0.642	6	27	55.60	45.50
sub11	92	rec	ten	1.75	AL	AL2UL	29.03	-36.37	28.90	0.13	0.00	-36.37	0.862	6	27	55.60	45.50
sub11	92	up1	ten	0.75	UL	UL2AL	13.01	-15.67	11.45	1.56	-2.72	-12.95	0.553	7	27	60.24	49.34
sub11	92	up1	ten	0.75	AL	AL2UL	22.08	-4.70	17.29	4.79	-0.49	-4.21	0.775	7	27	60.24	49.34
sub11	92	up1	ten	1.00	UL	UL2AL	15.15	-20.21	13.99	1.16	-1.05	-19.15	0.612	7	27	60.24	49.34
sub11	92	up1	ten	1.00	AL	AL2UL	25.52	-10.88	21.81	3.71	-0.94	-9.94	0.821	7	27	60.24	49.34
sub11	92	up1	ten	1.25	UL	UL2AL	18.41	-26.39	18.20	0.21	-0.06	-26.32	0.654	7	27	60.24	49.34
sub11	92	up1	ten	1.25	AL	AL2UL	27.33	-12.37	25.60	1.72	-0.16	-12.21	0.830	7	27	60.24	49.34
sub11	92	up1	ten	1.50	UL	UL2AL	22.55	-34.47	22.54	0.01	0.00	-34.47	0.666	7	27	60.24	49.34
sub11	92	up1	ten	1.50	AL	AL2UL	31.50	-23.40	30.79	0.71	-0.05	-23.35	0.871	7	27	60.24	49.34
sub11	92	up1	ten	1.75	UL	UL2AL	25.09	-35.48	25.09	0.00	-0.02	-35.46	0.666	7	27	60.24	49.34
sub11	92	up1	ten	1.75	AL	AL2UL	27.75	-26.78	26.71	1.04	-0.32	-26.47	0.916	7	27	60.24	49.34
sub11	92	down1	twenty	0.75	UL	UL2AL	9.90	-15.26	7.58	2.32	-3.31	-11.95	0.538	5	27	50.96	41.66
sub11	92	down1	twenty	0.75	AL	AL2UL	20.66	-4.83	13.25	7.42	-0.66	-4.17	0.753	5	27	50.96	41.66
sub11	92	down1	twenty	1.00	UL	UL2AL	13.19	-18.43	12.02	1.17	-0.88	-17.55	0.646	5	27	50.96	41.66
sub11	92	down1	twenty	1.00	AL	AL2UL	24.46	-4.46	20.73	3.73	-0.50	-3.95	0.771	5	27	50.96	41.66
sub11	92	down1	twenty	1.25	UL	UL2AL	16.22	-24.88	16.15	0.07	0.00	-24.88	0.652	5	27	50.96	41.66
sub11	92	down1	twenty	1.25	AL	AL2UL	23.65	-7.82	20.98	2.68	-0.47	-7.36	0.808	5	27	50.96	41.66
sub11	92	down1	twenty	1.50	UL	UL2AL	22.94	-30.96	22.94	0.00	0.00	-30.96	0.677	5	27	50.96	41.66
sub11	92	down1	twenty	1.50	AL	AL2UL	25.75	-19.40	25.13	0.61	-0.10	-19.30	0.847	5	27	50.96	41.66
sub11	92	down1	twenty	1.75	UL	UL2AL	23.62	-36.16	23.62	0.00	0.00	-36.16	0.705	5	27	50.96	41.66
sub11	92	down1	twenty	1.75	AL	AL2UL	27.15	-31.54	26.89	0.26	-0.04	-31.51	0.882	5	27	50.96	41.66
sub11	92	down2	twenty	0.75	UL	UL2AL	11.76	-16.18	9.43	2.33	-2.94	-13.25	0.622	4	27	46.32	37.82
sub11	92	down2	twenty	0.75	AL	AL2UL	24.05	-3.04	18.74	5.31	-0.80	-2.24	0.729	4	27	46.32	37.82
sub11	92	down2	twenty	1.00	UL	UL2AL	15.47	-19.31	14.45	1.02	-0.61	-18.70	0.663	4	27	46.32	37.82
sub11	92	down2	twenty	1.00	AL	AL2UL	23.37	-7.87	19.82	3.55	-0.48	-7.38	0.801	4	27	46.32	37.82
sub11	92	down2	twenty	1.25	UL	UL2AL	20.38	-25.91	20.35	0.03	-0.13	-25.78	0.685	4	27	46.32	37.82
sub11	92	down2	twenty	1.25	AL	AL2UL	25.56	-16.30	24.05	1.51	-0.61	-15.70	0.851	4	27	46.32	37.82
sub11	92	down2	twenty	1.50	UL	UL2AL	24.09	-30.45	24.08	0.01	0.00	-30.45	0.691	4	27	46.32	37.82
sub11	92	down2	twenty	1.50	AL	AL2UL	27.33	-26.08	26.73	0.60	-0.01	-26.07	0.882	4	27	46.32	37.82
sub11	92	down2	twenty	1.75	UL	UL2AL	27.28	-36.51	27.28	0.00	0.00	-36.51	0.733	4	27	46.32	37.82
sub11	92	down2	twenty	1.75	AL	AL2UL	29.27	-36.73	29.07	0.20	-0.03	-36.70	0.907	4	27	46.32	37.82
sub11	92	rec	twenty	0.75	UL	UL2AL	11.08	-11.01	9.86	1.22	-2.91	-8.10	0.593	6	27	55.60	45.50
sub11	92	rec	twenty	0.75	AL	AL2UL	16.45	-2.37	13.61	2.85	-0.16	-2.20	0.817	6	27	55.60	45.50
sub11	92	rec	twenty	1.00	UL	UL2AL	10.99	-16.51	10.45	0.55	-1.71	-14.80	0.642	6	27	55.60	45.50
sub11	92	rec	twenty	1.00	AL	AL2UL	21.04	-5.66	19.08	1.96	-0.36	-5.30	0.820	6	27	55.60	45.50
sub11	92	rec	twenty	1.25	UL	UL2AL	14.86	-23.38	14.77	0.08	-0.92	-22.46	0.637	6	27	55.60	45.50
sub11	92	rec	twenty	1.25	AL	AL2UL	24.88	-11.31	24.07	0.81	-0.01	-11.30	0.860	6	27	55.60	45.50
sub11	92	rec	twenty	1.50	UL	UL2AL	23.79	-25.86	23.79	0.00	-0.05	-25.81	0.680	6	27	55.60	45.50
sub11	92	rec	twenty	1.50	AL	AL2UL	25.55	-25.59	25.47	0.07	-0.20	-25.40	0.856	6	27	55.60	45.50
sub11	92	rec	twenty	1.75	UL	UL2AL	24.99	-28.25	24.99	0.00	0.00	-28.25	0.701	6	27	55.60	45.50
sub11	92	rec	twenty	1.75	AL	AL2UL	26.93	-31.42	26.76	0.17	-0.32	-31.10	0.888	6	27	55.60	45.50
sub11	92	up1	twenty	0.75	UL	UL2AL	10.41	-14.72	8.79	1.61	-2.45	-12.28	0.588	7	27	60.24	49.34
sub11	92	up1	twenty	0.75	AL	AL2UL	24.90	-1.97	19.10	5.80	-0.63	-1.33	0.766	7	27	60.24	49.34
sub11	92	up1	twenty	1.00	UL	UL2AL	14.78	-19.42	13.76	1.02	-0.72	-18.70	0.655	7	27	60.24	49.34
sub11	92	up1	twenty	1.00	AL	AL2UL	23.05	-6.68	20.65	2.40	-0.30	-6.37	0.831	7	27	60.24	49.34
sub11	92	up1	twenty	1.25	UL	UL2AL	19.54	-26.40	19.41	0.13	-0.30	-26.10	0.668	7	27	60.24	49.34
sub11	92	up1	twenty	1.25	AL	AL2UL	27.90	-17.24	26.94	0.96	-0.29	-16.95	0.874	7	27	60.24	49.34
sub11	92	up1	twenty	1.50	UL	UL2AL	24.74	-32.53	24.74	0.00	0.00	-32.53	0.673	7	27	60.24	49.34
sub11	92	up1	twenty	1.50	AL	AL2UL	30.57	-28.85	29.98	0.59	-0.13	-28.71	0.885	7	27	60.24	49.34
sub11	92	up1	twenty	1.75	UL	UL2AL	26.74	-37.35	26.74	0.00	0.00	-37.35	0.705	7	27	60.24	49.34
sub11	92	up1	twenty	1.75	AL	AL2UL	32.03	-35.57	31.83	0.21	-0.01	-35.56	0.899	7	27	60.24	49.34
sub12	98	up1	no_power	0.75	UL	UL2AL	22.31	-6.24	19.63	2.68	-0.90	-5.34	0.870	7	27	60.24	49.34
sub12	98	up1	no_power	0.75	AL	AL2UL	9.39	-9.39	8.42	0.97	-2.78	-6.61	0.683	7	27	60.24	49.34
sub12	98	up1	no_power	1.00	UL	UL2AL	27.98	-7.74	27.23	0.75	-0.07	-7.68	0.843	7	27	60.24	49.34
sub12	98	up1	no_power	1.00	AL	AL2UL	9.15	-14.81	8.91	0.23	-1.44	-13.37	0.718	7	27	60.24	49.34
sub12	98	up1	no_power	1.25	UL	UL2AL	36.39	-11.57	36.01	0.39	0.00	-11.57	0.848	7	27	60.24	49.34
sub12	98	up1	no_power	1.25	AL	AL2UL	9.73	-23.43	9.42	0.31	-0.80	-22.63	0.754	7	27	60.24	49.34
sub12	98	up1	no_power	1.50	UL	UL2AL	41.00	-19.85	40.96	0.04	0.00	-19.85	0.855	7	27	60.24	49.34
sub12	98	up1	no_power	1.50	AL	AL2UL	9.58	-36.77	9.49	0.09	-0.82	-35.95	0.778	7	27	60.24	49.34
sub12	98	up1	no_power	1.75	UL	UL2AL	37.21	-27.50	37.21	0.00	0.00	-27.50	0.893	7	27	60.24	49.34
sub12	98	up1	no_power	1.75	AL	AL2UL	9.49	-45.41	9.49	0.00	-0.11	-45.30	0.825	7	27	60.24	49.34
sub12	98	rec	no_power	0.75	UL	UL2AL	24.61	-3.09	22.28	2.33	-0.21	-2.88	0.759	6	27	55.60	45.50
sub12	98	rec	no_power	0.75	AL	AL2UL	9.34	-10.45	8.47	0.88	-3.24	-7.21	0.716	6	27	55.60	45.50
sub12	98	rec	no_power	1.00	UL	UL2AL	33.48	-6.15	32.40	1.08	0.00	-6.14	0.788	6	27	55.60	45.50
sub12	98	rec	no_power	1.00	AL	AL2UL	10.03	-16.85	9.63	0.40	-1.46	-15.39	0.739	6	27	55.60	45.50
sub12	98	rec	no_power	1.25	UL	UL2AL	37.71	-10.32	37.14	0.57	0.00	-10.32	0.792	6	27	55.60	45.50
sub12	98	rec	no_power	1.25	AL	AL2UL	10.04	-24.53	9.78	0.27	-1.82	-22.71	0.745	6	27	55.60	45.50
sub12	98	rec	no_power	1.50	UL	UL2AL	43.11	-16.82	42.99	0.11	0.00	-16.82	0.817	6	27	55.60	45.50
sub12	98	rec	no_power	1.50	AL	AL2UL	11.33	-34.29	11.20	0.13	-0.15	-34.15	0.797	6	27	55.60	45.50
sub12	98	rec	no_power	1.75	UL	UL2AL	44.77	-23.70	44.77	0.00	0.00	-23.70	0.856	6	27	55.60	45.50
sub12	98	rec	no_power	1.75	AL	AL2UL	10.70	-40.06	10.62	0.07	0.00	-40.06	0.849	6	27	55.60	45.50
sub12	98	down1	no_power	0.75	UL	UL2AL	21.86	-7.08	19.87	2.00	-0.76	-6.32	0.821	5	27	50.96	41.66
sub12	98	down1	no_power	0.75	AL	AL2UL	10.72	-10.14	9.42	1.30	-3.19	-6.95	0.707	5	27	50.96	41.66
sub12	98	down1	no_power	1.00	UL	UL2AL	26.35	-9.63	25.87	0.49	-0.18	-9.46	0.868	5	27	50.96	41.66
sub12	98	down1	no_power	1.00	AL	AL2UL	10.78	-14.25	10.20	0.58	-2.00	-12.25	0.750	5	27	50.96	41.66
sub12	98	down1	no_power	1.25	UL	UL2AL	34.90	-13.35	34.78	0.12	0.00	-13.35	0.854	5	27	50.96	41.66
sub12	98	down1	no_power	1.25	AL	AL2UL	10.85	-22.23	10.36	0.49	-1.61	-20.62	0.760	5	27	50.96	41.66
sub12	98	down1	no_power	1.50	UL	UL2AL	38.92	-17.31	38.91	0.01	0.00	-17.31	0.884	5	27	50.96	41.66
sub12	98	down1	no_power	1.50	AL	AL2UL	10.94	-33.78	10.82	0.12	-0.36	-33.42	0.809	5	27	50.96	41.66
sub12	98	down1	no_power	1.75	UL	UL2AL	40.07	-23.40	40.07	0.00	0.00	-23.40	0.899	5	27	50.96	41.66
sub12	98	down1	no_power	1.75	AL	AL2UL	10.53	-36.82	10.32	0.20	0.00	-36.82	0.857	5	27	50.96	41.66
sub12	98	down2	no_power	0.75	UL	UL2AL	21.50	-5.30	20.68	0.82	-0.14	-5.16	0.856	4	27	46.32	37.82
sub12	98	down2	no_power	0.75	AL	AL2UL	8.42	-11.81	7.62	0.80	-3.38	-8.43	0.686	4	27	46.32	37.82
sub12	98	down2	no_power	1.00	UL	UL2AL	27.28	-7.10	26.38	0.90	-0.08	-7.02	0.867	4	27	46.32	37.82
sub12	98	down2	no_power	1.00	AL	AL2UL	8.71	-19.25	8.31	0.41	-2.63	-16.62	0.735	4	27	46.32	37.82
sub12	98	down2	no_power	1.25	UL	UL2AL	32.95	-13.17	32.91	0.04	0.00	-13.17	0.861	4	27	46.32	37.82
sub12	98	down2	no_power	1.25	AL	AL2UL	8.97	-26.68	8.50	0.47	-2.07	-24.62	0.747	4	27	46.32	37.82
sub12	98	down2	no_power	1.50	UL	UL2AL	40.73	-17.67	40.71	0.02	0.00	-17.67	0.879	4	27	46.32	37.82
sub12	98	down2	no_power	1.50	AL	AL2UL	9.62	-37.06	9.59	0.03	-0.48	-36.58	0.808	4	27	46.32	37.82
sub12	98	down2	no_power	1.75	UL	UL2AL	41.14	-22.36	41.14	0.00	0.00	-22.36	0.901	4	27	46.32	37.82
sub12	98	down2	no_power	1.75	AL	AL2UL	10.09	-39.71	9.83	0.26	-0.02	-39.69	0.842	4	27	46.32	37.82
sub12	99	up1	rec	0.75	UL	UL2AL	19.01	-6.88	17.48	1.52	-1.80	-5.09	0.867	7	27	60.24	49.34
sub12	99	up1	rec	0.75	AL	AL2UL	16.81	-10.24	14.38	2.43	-3.02	-7.22	0.837	7	27	60.24	49.34
sub12	99	up1	rec	1.00	UL	UL2AL	25.49	-10.30	23.71	1.78	-0.66	-9.64	0.871	7	27	60.24	49.34
sub12	99	up1	rec	1.00	AL	AL2UL	17.45	-17.08	16.67	0.78	-1.94	-15.14	0.901	7	27	60.24	49.34
sub12	99	up1	rec	1.25	UL	UL2AL	31.47	-16.59	31.08	0.39	-0.01	-16.58	0.868	7	27	60.24	49.34
sub12	99	up1	rec	1.25	AL	AL2UL	21.80	-27.62	21.65	0.15	-1.87	-25.76	0.899	7	27	60.24	49.34
sub12	99	up1	rec	1.50	UL	UL2AL	45.04	-20.65	44.96	0.08	0.00	-20.65	0.892	7	27	60.24	49.34
sub12	99	up1	rec	1.50	AL	AL2UL	20.70	-45.28	20.69	0.01	-0.78	-44.50	0.958	7	27	60.24	49.34
sub12	99	up1	rec	1.75	UL	UL2AL	46.49	-36.81	46.49	0.00	0.00	-36.81	0.921	7	27	60.24	49.34
sub12	99	up1	rec	1.75	AL	AL2UL	25.15	-57.09	25.13	0.03	-0.03	-57.06	1.002	7	27	60.24	49.34
sub12	99	rec	rec	0.75	UL	UL2AL	18.80	-5.61	17.94	0.86	-0.90	-4.71	0.889	6	27	55.60	45.50
sub12	99	rec	rec	0.75	AL	AL2UL	16.98	-10.43	14.46	2.52	-3.00	-7.42	0.788	6	27	55.60	45.50
sub12	99	rec	rec	1.00	UL	UL2AL	22.57	-10.43	21.61	0.96	-1.19	-9.24	0.885	6	27	55.60	45.50
sub12	99	rec	rec	1.00	AL	AL2UL	18.15	-14.36	17.27	0.88	-2.61	-11.75	0.850	6	27	55.60	45.50
sub12	99	rec	rec	1.25	UL	UL2AL	34.79	-16.33	34.40	0.39	0.00	-16.33	0.869	6	27	55.60	45.50
sub12	99	rec	rec	1.25	AL	AL2UL	19.94	-28.44	19.75	0.19	-1.58	-26.86	0.878	6	27	55.60	45.50
sub12	99	rec	rec	1.50	UL	UL2AL	44.42	-22.43	44.42	0.00	0.00	-22.43	0.888	6	27	55.60	45.50
sub12	99	rec	rec	1.50	AL	AL2UL	21.51	-46.66	21.51	0.00	-0.25	-46.41	0.946	6	27	55.60	45.50
sub12	99	rec	rec	1.75	UL	UL2AL	46.41	-34.32	46.41	0.00	0.00	-34.32	0.923	6	27	55.60	45.50
sub12	99	rec	rec	1.75	AL	AL2UL	25.50	-59.43	25.42	0.08	0.00	-59.43	0.975	6	27	55.60	45.50
sub12	99	down1	rec	0.75	UL	UL2AL	24.54	-4.00	22.98	1.56	-0.69	-3.31	0.833	5	27	50.96	41.66
sub12	99	down1	rec	0.75	AL	AL2UL	9.43	-13.13	8.09	1.33	-3.42	-9.71	0.714	5	27	50.96	41.66
sub12	99	down1	rec	1.00	UL	UL2AL	29.38	-8.12	28.27	1.11	-0.24	-7.87	0.838	5	27	50.96	41.66
sub12	99	down1	rec	1.00	AL	AL2UL	12.07	-18.35	11.06	1.02	-2.97	-15.39	0.746	5	27	50.96	41.66
sub12	99	down1	rec	1.25	UL	UL2AL	36.56	-11.85	36.01	0.55	-0.01	-11.85	0.825	5	27	50.96	41.66
sub12	99	down1	rec	1.25	AL	AL2UL	16.33	-27.04	16.21	0.12	-1.40	-25.64	0.780	5	27	50.96	41.66
sub12	99	down1	rec	1.50	UL	UL2AL	44.18	-22.64	44.18	0.00	0.00	-22.64	0.839	5	27	50.96	41.66
sub12	99	down1	rec	1.50	AL	AL2UL	16.90	-46.15	16.89	0.00	-0.68	-45.46	0.794	5	27	50.96	41.66
sub12	99	down1	rec	1.75	UL	UL2AL	43.04	-32.98	43.04	0.00	0.00	-32.98	0.883	5	27	50.96	41.66
sub12	99	down1	rec	1.75	AL	AL2UL	18.35	-53.80	18.31	0.04	0.00	-53.80	0.860	5	27	50.96	41.66
sub12	99	down2	rec	0.75	UL	UL2AL	22.41	-7.25	20.27	2.13	-1.13	-6.11	0.822	4	27	46.32	37.82
sub12	99	down2	rec	0.75	AL	AL2UL	11.39	-10.97	9.97	1.42	-3.93	-7.04	0.688	4	27	46.32	37.82
sub12	99	down2	rec	1.00	UL	UL2AL	28.52	-11.41	27.50	1.02	-0.29	-11.12	0.856	4	27	46.32	37.82
sub12	99	down2	rec	1.00	AL	AL2UL	13.68	-17.79	12.37	1.32	-3.30	-14.49	0.732	4	27	46.32	37.82
sub12	99	down2	rec	1.25	UL	UL2AL	37.87	-17.80	37.87	0.01	0.00	-17.80	0.811	4	27	46.32	37.82
sub12	99	down2	rec	1.25	AL	AL2UL	16.05	-28.40	15.58	0.47	-1.58	-26.82	0.740	4	27	46.32	37.82
sub12	99	down2	rec	1.50	UL	UL2AL	43.07	-22.86	43.07	0.00	0.00	-22.86	0.862	4	27	46.32	37.82
sub12	99	down2	rec	1.50	AL	AL2UL	18.07	-42.71	18.02	0.05	-0.52	-42.19	0.799	4	27	46.32	37.82
sub12	99	down2	rec	1.75	UL	UL2AL	38.34	-27.47	38.34	0.00	0.00	-27.47	0.892	4	27	46.32	37.82
sub12	99	down2	rec	1.75	AL	AL2UL	15.58	-51.54	15.46	0.13	-0.02	-51.52	0.858	4	27	46.32	37.82
sub12	99	up1	ten	0.75	UL	UL2AL	20.80	-5.80	16.84	3.96	-1.72	-4.08	0.835	7	27	60.24	49.34
sub12	99	up1	ten	0.75	AL	AL2UL	19.08	-8.80	16.57	2.51	-3.03	-5.78	0.841	7	27	60.24	49.34
sub12	99	up1	ten	1.00	UL	UL2AL	23.18	-9.07	21.34	1.84	-0.53	-8.54	0.885	7	27	60.24	49.34
sub12	99	up1	ten	1.00	AL	AL2UL	18.98	-14.26	18.74	0.24	-2.43	-11.83	0.897	7	27	60.24	49.34
sub12	99	up1	ten	1.25	UL	UL2AL	27.85	-16.03	26.38	1.47	-0.18	-15.85	0.893	7	27	60.24	49.34
sub12	99	up1	ten	1.25	AL	AL2UL	20.50	-25.58	20.44	0.06	-2.01	-23.57	0.911	7	27	60.24	49.34
sub12	99	up1	ten	1.50	UL	UL2AL	41.13	-22.51	41.10	0.03	0.00	-22.51	0.901	7	27	60.24	49.34
sub12	99	up1	ten	1.50	AL	AL2UL	21.90	-41.76	21.90	0.00	-0.74	-41.02	0.961	7	27	60.24	49.34
sub12	99	up1	ten	1.75	UL	UL2AL	40.39	-36.88	40.39	0.00	0.00	-36.88	0.925	7	27	60.24	49.34
sub12	99	up1	ten	1.75	AL	AL2UL	21.87	-56.78	21.81	0.06	-0.19	-56.59	0.995	7	27	60.24	49.34
sub12	99	rec	ten	0.75	UL	UL2AL	20.33	-6.27	18.98	1.35	-1.11	-5.16	0.822	6	27	55.60	45.50
sub12	99	rec	ten	0.75	AL	AL2UL	19.85	-8.02	17.52	2.33	-2.77	-5.25	0.813	6	27	55.60	45.50
sub12	99	rec	ten	1.00	UL	UL2AL	30.00	-8.55	29.54	0.45	-0.25	-8.30	0.871	6	27	55.60	45.50
sub12	99	rec	ten	1.00	AL	AL2UL	19.35	-20.60	18.35	1.00	-2.98	-17.62	0.856	6	27	55.60	45.50
sub12	99	rec	ten	1.25	UL	UL2AL	36.66	-15.33	36.41	0.25	0.00	-15.33	0.858	6	27	55.60	45.50
sub12	99	rec	ten	1.25	AL	AL2UL	21.12	-31.38	21.12	0.00	-1.94	-29.44	0.900	6	27	55.60	45.50
sub12	99	rec	ten	1.50	UL	UL2AL	44.21	-24.12	44.21	0.00	0.00	-24.12	0.877	6	27	55.60	45.50
sub12	99	rec	ten	1.50	AL	AL2UL	21.88	-51.51	21.88	0.00	-0.54	-50.97	0.934	6	27	55.60	45.50
sub12	99	rec	ten	1.75	UL	UL2AL	47.72	-33.48	47.72	0.00	0.00	-33.48	0.917	6	27	55.60	45.50
sub12	99	rec	ten	1.75	AL	AL2UL	23.04	-57.77	23.04	0.00	0.00	-57.77	0.963	6	27	55.60	45.50
sub12	99	down1	ten	0.75	UL	UL2AL	24.70	-5.65	22.11	2.59	-1.14	-4.51	0.805	5	27	50.96	41.66
sub12	99	down1	ten	0.75	AL	AL2UL	17.75	-7.59	15.98	1.77	-2.74	-4.86	0.739	5	27	50.96	41.66
sub12	99	down1	ten	1.00	UL	UL2AL	29.24	-7.09	27.57	1.67	-0.11	-6.98	0.795	5	27	50.96	41.66
sub12	99	down1	ten	1.00	AL	AL2UL	19.15	-13.61	18.40	0.75	-2.13	-11.48	0.778	5	27	50.96	41.66
sub12	99	down1	ten	1.25	UL	UL2AL	34.60	-13.49	34.59	0.01	0.00	-13.49	0.814	5	27	50.96	41.66
sub12	99	down1	ten	1.25	AL	AL2UL	21.75	-25.00	21.63	0.12	-1.97	-23.03	0.806	5	27	50.96	41.66
sub12	99	down1	ten	1.50	UL	UL2AL	41.38	-22.40	41.38	0.00	0.00	-22.40	0.827	5	27	50.96	41.66
sub12	99	down1	ten	1.50	AL	AL2UL	22.99	-41.51	22.99	0.00	-0.95	-40.56	0.822	5	27	50.96	41.66
sub12	99	down1	ten	1.75	UL	UL2AL	48.63	-29.31	48.63	0.00	0.00	-29.31	0.862	5	27	50.96	41.66
sub12	99	down1	ten	1.75	AL	AL2UL	23.43	-57.44	23.42	0.00	-0.01	-57.43	0.871	5	27	50.96	41.66
sub12	99	down2	ten	0.75	UL	UL2AL	22.28	-5.61	20.45	1.83	-0.69	-4.92	0.844	4	27	46.32	37.82
sub12	99	down2	ten	0.75	AL	AL2UL	11.19	-12.93	9.50	1.69	-3.43	-9.50	0.681	4	27	46.32	37.82
sub12	99	down2	ten	1.00	UL	UL2AL	27.36	-9.96	26.59	0.77	-0.15	-9.81	0.861	4	27	46.32	37.82
sub12	99	down2	ten	1.00	AL	AL2UL	17.44	-17.97	16.01	1.43	-2.73	-15.24	0.721	4	27	46.32	37.82
sub12	99	down2	ten	1.25	UL	UL2AL	34.53	-16.53	34.31	0.22	-0.01	-16.51	0.854	4	27	46.32	37.82
sub12	99	down2	ten	1.25	AL	AL2UL	16.58	-26.76	16.24	0.34	-1.79	-24.96	0.734	4	27	46.32	37.82
sub12	99	down2	ten	1.50	UL	UL2AL	41.81	-22.76	41.81	0.00	0.00	-22.76	0.864	4	27	46.32	37.82
sub12	99	down2	ten	1.50	AL	AL2UL	19.91	-41.36	19.84	0.07	-0.30	-41.06	0.783	4	27	46.32	37.82
sub12	99	down2	ten	1.75	UL	UL2AL	37.46	-34.58	37.30	0.16	-0.05	-34.53	0.893	4	27	46.32	37.82
sub12	99	down2	ten	1.75	AL	AL2UL	19.97	-51.64	19.95	0.02	0.00	-51.64	0.851	4	27	46.32	37.82
sub12	99	up1	twenty	0.75	UL	UL2AL	21.40	-5.62	18.66	2.75	-0.98	-4.64	0.821	7	27	60.24	49.34
sub12	99	up1	twenty	0.75	AL	AL2UL	20.13	-8.62	17.44	2.69	-3.28	-5.34	0.827	7	27	60.24	49.34
sub12	99	up1	twenty	1.00	UL	UL2AL	27.18	-9.62	26.35	0.84	-0.55	-9.07	0.876	7	27	60.24	49.34
sub12	99	up1	twenty	1.00	AL	AL2UL	18.25	-14.95	17.90	0.35	-2.61	-12.34	0.899	7	27	60.24	49.34
sub12	99	up1	twenty	1.25	UL	UL2AL	30.86	-15.67	29.57	1.29	-0.07	-15.60	0.878	7	27	60.24	49.34
sub12	99	up1	twenty	1.25	AL	AL2UL	23.00	-24.21	22.90	0.10	-1.96	-22.24	0.917	7	27	60.24	49.34
sub12	99	up1	twenty	1.50	UL	UL2AL	40.01	-23.59	40.01	0.00	0.00	-23.59	0.904	7	27	60.24	49.34
sub12	99	up1	twenty	1.50	AL	AL2UL	24.14	-43.85	24.14	0.00	-1.05	-42.80	0.966	7	27	60.24	49.34
sub12	99	up1	twenty	1.75	UL	UL2AL	44.88	-37.04	44.88	0.00	0.00	-37.04	0.924	7	27	60.24	49.34
sub12	99	up1	twenty	1.75	AL	AL2UL	25.02	-63.62	24.99	0.03	-0.33	-63.29	0.994	7	27	60.24	49.34
sub12	99	rec	twenty	0.75	UL	UL2AL	21.36	-6.00	19.80	1.56	-0.74	-5.25	0.799	6	27	55.60	45.50
sub12	99	rec	twenty	0.75	AL	AL2UL	20.12	-5.95	17.78	2.35	-2.41	-3.54	0.810	6	27	55.60	45.50
sub12	99	rec	twenty	1.00	UL	UL2AL	25.65	-10.49	24.59	1.06	-0.89	-9.61	0.864	6	27	55.60	45.50
sub12	99	rec	twenty	1.00	AL	AL2UL	19.40	-15.09	18.83	0.57	-2.68	-12.41	0.871	6	27	55.60	45.50
sub12	99	rec	twenty	1.25	UL	UL2AL	34.64	-16.67	34.52	0.12	-0.01	-16.66	0.878	6	27	55.60	45.50
sub12	99	rec	twenty	1.25	AL	AL2UL	22.96	-27.96	22.86	0.10	-1.70	-26.26	0.897	6	27	55.60	45.50
sub12	99	rec	twenty	1.50	UL	UL2AL	42.43	-25.22	42.41	0.02	0.00	-25.22	0.890	6	27	55.60	45.50
sub12	99	rec	twenty	1.50	AL	AL2UL	24.62	-44.91	24.62	0.00	-0.51	-44.40	0.944	6	27	55.60	45.50
sub12	99	rec	twenty	1.75	UL	UL2AL	47.54	-35.28	47.54	0.00	0.00	-35.28	0.918	6	27	55.60	45.50
sub12	99	rec	twenty	1.75	AL	AL2UL	26.32	-58.66	26.28	0.04	0.00	-58.66	0.967	6	27	55.60	45.50
sub12	99	down1	twenty	0.75	UL	UL2AL	23.89	-5.30	21.98	1.91	-0.74	-4.56	0.808	5	27	50.96	41.66
sub12	99	down1	twenty	0.75	AL	AL2UL	20.16	-7.49	17.54	2.62	-2.52	-4.97	0.722	5	27	50.96	41.66
sub12	99	down1	twenty	1.00	UL	UL2AL	28.32	-8.53	27.76	0.56	-0.05	-8.48	0.814	5	27	50.96	41.66
sub12	99	down1	twenty	1.00	AL	AL2UL	19.15	-13.74	17.94	1.21	-2.44	-11.30	0.769	5	27	50.96	41.66
sub12	99	down1	twenty	1.25	UL	UL2AL	34.84	-14.86	34.66	0.18	0.00	-14.86	0.819	5	27	50.96	41.66
sub12	99	down1	twenty	1.25	AL	AL2UL	22.39	-22.70	22.21	0.18	-1.57	-21.13	0.786	5	27	50.96	41.66
sub12	99	down1	twenty	1.50	UL	UL2AL	43.32	-21.28	43.31	0.01	0.00	-21.28	0.826	5	27	50.96	41.66
sub12	99	down1	twenty	1.50	AL	AL2UL	23.98	-39.45	23.95	0.03	-0.73	-38.72	0.813	5	27	50.96	41.66
sub12	99	down1	twenty	1.75	UL	UL2AL	46.89	-33.75	46.89	0.00	0.00	-33.75	0.855	5	27	50.96	41.66
sub12	99	down1	twenty	1.75	AL	AL2UL	25.82	-51.74	25.80	0.02	-0.05	-51.69	0.861	5	27	50.96	41.66
sub12	99	down2	twenty	0.75	UL	UL2AL	22.70	-7.81	21.10	1.59	-0.88	-6.93	0.862	4	27	46.32	37.82
sub12	99	down2	twenty	0.75	AL	AL2UL	18.35	-10.30	14.62	3.73	-3.78	-6.52	0.678	4	27	46.32	37.82
sub12	99	down2	twenty	1.00	UL	UL2AL	24.41	-13.38	23.83	0.58	-0.54	-12.85	0.839	4	27	46.32	37.82
sub12	99	down2	twenty	1.00	AL	AL2UL	22.69	-13.75	20.12	2.57	-2.80	-10.95	0.716	4	27	46.32	37.82
sub12	99	down2	twenty	1.25	UL	UL2AL	37.57	-15.28	37.45	0.13	0.00	-15.28	0.821	4	27	46.32	37.82
sub12	99	down2	twenty	1.25	AL	AL2UL	22.16	-24.44	21.78	0.38	-2.06	-22.38	0.752	4	27	46.32	37.82
sub12	99	down2	twenty	1.50	UL	UL2AL	43.68	-25.90	43.68	0.00	0.00	-25.90	0.849	4	27	46.32	37.82
sub12	99	down2	twenty	1.50	AL	AL2UL	24.92	-42.88	24.91	0.01	-1.36	-41.52	0.802	4	27	46.32	37.82
sub12	99	down2	twenty	1.75	UL	UL2AL	41.67	-38.45	41.67	0.00	0.00	-38.45	0.886	4	27	46.32	37.82
sub12	99	down2	twenty	1.75	AL	AL2UL	21.60	-60.28	21.56	0.04	-0.96	-59.31	1.051	4	27	46.32	37.82
sub13	110	down1	no_power	0.75	UL	UL2AL	16.87	-6.18	15.72	1.15	-2.69	-3.49	0.799	6	28	53.93	43.87
sub13	110	down1	no_power	0.75	AL	AL2UL	11.66	-7.22	11.09	0.57	-2.45	-4.77	0.866	6	28	53.93	43.87
sub13	110	down1	no_power	1.00	UL	UL2AL	21.94	-7.47	21.18	0.76	-1.02	-6.45	0.833	6	28	53.93	43.87
sub13	110	down1	no_power	1.00	AL	AL2UL	11.27	-14.71	11.06	0.21	-2.57	-12.14	0.951	6	28	53.93	43.87
sub13	110	down1	no_power	1.25	UL	UL2AL	24.36	-11.64	23.77	0.59	-0.12	-11.51	0.856	6	28	53.93	43.87
sub13	110	down1	no_power	1.25	AL	AL2UL	12.51	-19.41	12.40	0.11	-1.34	-18.07	0.955	6	28	53.93	43.87
sub13	110	down1	no_power	1.50	UL	UL2AL	32.97	-18.56	32.80	0.17	0.00	-18.56	0.873	6	28	53.93	43.87
sub13	110	down1	no_power	1.50	AL	AL2UL	13.77	-31.87	13.76	0.01	-0.27	-31.60	1.002	6	28	53.93	43.87
sub13	110	down1	no_power	1.75	UL	UL2AL	35.82	-28.20	35.78	0.04	0.00	-28.20	0.895	6	28	53.93	43.87
sub13	110	down1	no_power	1.75	AL	AL2UL	13.69	-44.08	13.69	0.00	-0.11	-43.97	1.031	6	28	53.93	43.87
sub13	110	down2	no_power	0.75	UL	UL2AL	15.40	-6.29	13.41	1.99	-2.60	-3.68	0.722	5	28	49.29	40.03
sub13	110	down2	no_power	0.75	AL	AL2UL	11.75	-8.89	11.20	0.56	-1.99	-6.90	0.908	5	28	49.29	40.03
sub13	110	down2	no_power	1.00	UL	UL2AL	19.44	-8.20	18.74	0.70	-1.40	-6.80	0.781	5	28	49.29	40.03
sub13	110	down2	no_power	1.00	AL	AL2UL	11.90	-14.35	11.71	0.20	-2.11	-12.24	0.922	5	28	49.29	40.03
sub13	110	down2	no_power	1.25	UL	UL2AL	28.16	-8.41	27.77	0.39	-0.16	-8.25	0.791	5	28	49.29	40.03
sub13	110	down2	no_power	1.25	AL	AL2UL	11.45	-22.75	11.44	0.01	-1.05	-21.70	0.968	5	28	49.29	40.03
sub13	110	down2	no_power	1.50	UL	UL2AL	31.18	-20.99	30.91	0.27	0.00	-20.99	0.840	5	28	49.29	40.03
sub13	110	down2	no_power	1.50	AL	AL2UL	13.40	-31.92	13.40	0.00	-0.23	-31.69	0.997	5	28	49.29	40.03
sub13	110	down2	no_power	1.75	UL	UL2AL	36.93	-28.22	36.81	0.12	0.00	-28.22	0.861	5	28	49.29	40.03
sub13	110	down2	no_power	1.75	AL	AL2UL	12.17	-45.13	12.17	0.00	-0.04	-45.09	1.035	5	28	49.29	40.03
sub13	110	rec	no_power	0.75	UL	UL2AL	17.09	-7.10	16.51	0.58	-2.31	-4.79	0.811	7	28	58.57	47.71
sub13	110	rec	no_power	0.75	AL	AL2UL	13.20	-7.91	12.59	0.60	-2.02	-5.89	0.908	7	28	58.57	47.71
sub13	110	rec	no_power	1.00	UL	UL2AL	19.68	-8.88	19.07	0.61	-1.66	-7.21	0.844	7	28	58.57	47.71
sub13	110	rec	no_power	1.00	AL	AL2UL	14.34	-11.53	14.01	0.34	-1.09	-10.44	0.933	7	28	58.57	47.71
sub13	110	rec	no_power	1.25	UL	UL2AL	26.04	-10.54	25.53	0.51	0.00	-10.54	0.839	7	28	58.57	47.71
sub13	110	rec	no_power	1.25	AL	AL2UL	13.20	-18.09	12.91	0.29	-0.80	-17.30	0.963	7	28	58.57	47.71
sub13	110	rec	no_power	1.50	UL	UL2AL	31.71	-18.79	31.53	0.17	0.00	-18.79	0.869	7	28	58.57	47.71
sub13	110	rec	no_power	1.50	AL	AL2UL	13.89	-30.57	13.88	0.01	-0.17	-30.40	1.005	7	28	58.57	47.71
sub13	110	rec	no_power	1.75	UL	UL2AL	36.42	-28.40	36.42	0.00	0.00	-28.40	0.884	7	28	58.57	47.71
sub13	110	rec	no_power	1.75	AL	AL2UL	14.22	-42.25	14.22	0.00	-0.05	-42.20	1.034	7	28	58.57	47.71
sub13	110	up1	no_power	0.75	UL	UL2AL	18.85	-5.37	17.29	1.57	-2.73	-2.64	0.711	8	28	63.21	51.55
sub13	110	up1	no_power	0.75	AL	AL2UL	12.86	-6.06	11.62	1.24	-2.54	-3.52	0.932	8	28	63.21	51.55
sub13	110	up1	no_power	1.00	UL	UL2AL	19.35	-10.28	17.61	1.74	-2.34	-7.95	0.795	8	28	63.21	51.55
sub13	110	up1	no_power	1.00	AL	AL2UL	12.73	-11.46	12.35	0.38	-1.75	-9.70	0.949	8	28	63.21	51.55
sub13	110	up1	no_power	1.25	UL	UL2AL	25.41	-10.78	24.95	0.46	-0.15	-10.63	0.817	8	28	63.21	51.55
sub13	110	up1	no_power	1.25	AL	AL2UL	12.55	-20.10	12.52	0.02	-0.85	-19.24	0.971	8	28	63.21	51.55
sub13	110	up1	no_power	1.50	UL	UL2AL	30.52	-17.44	30.46	0.06	0.00	-17.44	0.835	8	28	63.21	51.55
sub13	110	up1	no_power	1.50	AL	AL2UL	13.64	-30.31	13.56	0.08	-0.24	-30.07	0.996	8	28	63.21	51.55
sub13	110	up1	no_power	1.75	UL	UL2AL	34.57	-26.50	34.57	0.00	0.00	-26.50	0.845	8	28	63.21	51.55
sub13	110	up1	no_power	1.75	AL	AL2UL	13.42	-41.96	13.35	0.07	-0.12	-41.84	1.018	8	28	63.21	51.55
sub13	110	down1	rec	0.75	UL	UL2AL	19.14	-6.90	18.19	0.95	-2.94	-3.96	0.774	6	28	53.93	43.87
sub13	110	down1	rec	0.75	AL	AL2UL	16.20	-9.08	15.33	0.86	-2.11	-6.98	0.899	6	28	53.93	43.87
sub13	110	down1	rec	1.00	UL	UL2AL	19.85	-10.85	18.83	1.02	-3.05	-7.79	0.835	6	28	53.93	43.87
sub13	110	down1	rec	1.00	AL	AL2UL	16.37	-16.88	16.09	0.28	-0.98	-15.90	0.962	6	28	53.93	43.87
sub13	110	down1	rec	1.25	UL	UL2AL	27.18	-12.66	27.05	0.13	-0.15	-12.51	0.848	6	28	53.93	43.87
sub13	110	down1	rec	1.25	AL	AL2UL	21.12	-22.84	20.86	0.25	-0.24	-22.60	0.961	6	28	53.93	43.87
sub13	110	down1	rec	1.50	UL	UL2AL	35.40	-23.46	35.40	0.00	-0.03	-23.43	0.875	6	28	53.93	43.87
sub13	110	down1	rec	1.50	AL	AL2UL	23.98	-40.56	23.98	0.00	-0.13	-40.44	0.998	6	28	53.93	43.87
sub13	110	down1	rec	1.75	UL	UL2AL	39.98	-29.37	39.98	0.00	0.00	-29.37	0.884	6	28	53.93	43.87
sub13	110	down1	rec	1.75	AL	AL2UL	18.70	-70.10	18.70	0.00	-1.38	-68.72	1.011	6	28	53.93	43.87
sub13	110	down2	rec	0.75	UL	UL2AL	16.17	-7.29	14.68	1.49	-2.51	-4.78	0.709	5	28	49.29	40.03
sub13	110	down2	rec	0.75	AL	AL2UL	16.07	-8.45	14.79	1.27	-1.74	-6.71	0.869	5	28	49.29	40.03
sub13	110	down2	rec	1.00	UL	UL2AL	21.13	-8.91	20.97	0.16	-1.38	-7.53	0.780	5	28	49.29	40.03
sub13	110	down2	rec	1.00	AL	AL2UL	17.87	-16.37	17.46	0.42	-1.37	-15.00	0.921	5	28	49.29	40.03
sub13	110	down2	rec	1.25	UL	UL2AL	24.86	-13.35	24.63	0.23	-0.11	-13.25	0.829	5	28	49.29	40.03
sub13	110	down2	rec	1.25	AL	AL2UL	18.15	-23.84	17.96	0.19	-0.26	-23.58	0.937	5	28	49.29	40.03
sub13	110	down2	rec	1.50	UL	UL2AL	33.13	-21.05	33.12	0.01	-0.17	-20.89	0.837	5	28	49.29	40.03
sub13	110	down2	rec	1.50	AL	AL2UL	24.51	-39.14	24.51	0.00	-0.10	-39.04	0.975	5	28	49.29	40.03
sub13	110	down2	rec	1.75	UL	UL2AL	40.07	-30.80	40.07	0.00	0.00	-30.80	0.844	5	28	49.29	40.03
sub13	110	down2	rec	1.75	AL	AL2UL	24.44	-53.34	24.44	0.00	-0.01	-53.32	1.001	5	28	49.29	40.03
sub13	110	rec	rec	0.75	UL	UL2AL	18.72	-4.65	17.29	1.43	-1.68	-2.97	0.765	7	28	58.57	47.71
sub13	110	rec	rec	0.75	AL	AL2UL	15.13	-7.29	14.49	0.64	-1.69	-5.60	0.921	7	28	58.57	47.71
sub13	110	rec	rec	1.00	UL	UL2AL	20.10	-7.46	19.23	0.87	-1.97	-5.49	0.809	7	28	58.57	47.71
sub13	110	rec	rec	1.00	AL	AL2UL	17.09	-15.51	16.66	0.43	-1.11	-14.41	0.955	7	28	58.57	47.71
sub13	110	rec	rec	1.25	UL	UL2AL	23.61	-13.15	23.50	0.11	-0.14	-13.01	0.861	7	28	58.57	47.71
sub13	110	rec	rec	1.25	AL	AL2UL	19.32	-23.36	18.90	0.42	-0.16	-23.20	0.970	7	28	58.57	47.71
sub13	110	rec	rec	1.50	UL	UL2AL	31.74	-18.28	31.70	0.05	0.00	-18.28	0.867	7	28	58.57	47.71
sub13	110	rec	rec	1.50	AL	AL2UL	25.34	-37.73	25.31	0.03	-0.11	-37.63	0.985	7	28	58.57	47.71
sub13	110	rec	rec	1.75	UL	UL2AL	36.88	-26.36	36.88	0.00	0.00	-26.36	0.886	7	28	58.57	47.71
sub13	110	rec	rec	1.75	AL	AL2UL	21.71	-56.90	21.71	0.00	-0.03	-56.87	1.024	7	28	58.57	47.71
sub13	110	up1	rec	0.75	UL	UL2AL	19.99	-5.10	17.42	2.57	-2.23	-2.87	0.799	8	28	63.21	51.55
sub13	110	up1	rec	0.75	AL	AL2UL	18.78	-5.63	17.27	1.51	-2.03	-3.60	0.913	8	28	63.21	51.55
sub13	110	up1	rec	1.00	UL	UL2AL	20.25	-9.21	19.79	0.47	-2.11	-7.10	0.859	8	28	63.21	51.55
sub13	110	up1	rec	1.00	AL	AL2UL	21.69	-11.48	21.13	0.56	-0.92	-10.56	0.948	8	28	63.21	51.55
sub13	110	up1	rec	1.25	UL	UL2AL	22.88	-15.79	22.85	0.03	-0.10	-15.69	0.876	8	28	63.21	51.55
sub13	110	up1	rec	1.25	AL	AL2UL	24.11	-20.49	23.84	0.27	-0.19	-20.31	0.968	8	28	63.21	51.55
sub13	110	up1	rec	1.50	UL	UL2AL	32.62	-18.87	32.62	0.00	-0.01	-18.86	0.881	8	28	63.21	51.55
sub13	110	up1	rec	1.50	AL	AL2UL	26.01	-33.82	25.92	0.09	-0.03	-33.78	1.000	8	28	63.21	51.55
sub13	110	up1	rec	1.75	UL	UL2AL	34.92	-27.66	34.92	0.00	0.00	-27.66	0.886	8	28	63.21	51.55
sub13	110	up1	rec	1.75	AL	AL2UL	25.28	-49.80	25.26	0.02	-0.06	-49.73	1.031	8	28	63.21	51.55
sub13	110	down1	ten	0.75	UL	UL2AL	18.72	-6.04	17.22	1.50	-2.77	-3.27	0.808	6	28	53.93	43.87
sub13	110	down1	ten	0.75	AL	AL2UL	18.90	-9.91	17.84	1.06	-2.29	-7.62	0.928	6	28	53.93	43.87
sub13	110	down1	ten	1.00	UL	UL2AL	21.13	-8.68	20.81	0.32	-1.77	-6.90	0.843	6	28	53.93	43.87
sub13	110	down1	ten	1.00	AL	AL2UL	22.38	-13.61	22.16	0.21	-1.73	-11.88	0.944	6	28	53.93	43.87
sub13	110	down1	ten	1.25	UL	UL2AL	25.61	-11.76	25.50	0.11	-0.30	-11.45	0.855	6	28	53.93	43.87
sub13	110	down1	ten	1.25	AL	AL2UL	25.83	-19.94	25.73	0.10	-0.52	-19.43	0.973	6	28	53.93	43.87
sub13	110	down1	ten	1.50	UL	UL2AL	34.53	-20.97	34.51	0.02	0.00	-20.97	0.889	6	28	53.93	43.87
sub13	110	down1	ten	1.50	AL	AL2UL	30.60	-34.64	30.60	0.00	-0.02	-34.62	1.008	6	28	53.93	43.87
sub13	110	down1	ten	1.75	UL	UL2AL	38.67	-32.00	38.67	0.00	0.00	-32.00	0.894	6	28	53.93	43.87
sub13	110	down1	ten	1.75	AL	AL2UL	31.18	-51.32	31.18	0.00	-0.05	-51.27	1.019	6	28	53.93	43.87
sub13	110	down2	ten	0.75	UL	UL2AL	15.30	-7.68	13.46	1.84	-3.41	-4.27	0.713	5	28	49.29	40.03
sub13	110	down2	ten	0.75	AL	AL2UL	17.87	-8.88	16.30	1.57	-2.37	-6.51	0.917	5	28	49.29	40.03
sub13	110	down2	ten	1.00	UL	UL2AL	18.37	-10.33	17.95	0.42	-2.42	-7.90	0.789	5	28	49.29	40.03
sub13	110	down2	ten	1.00	AL	AL2UL	24.37	-13.51	23.80	0.57	-1.55	-11.95	0.955	5	28	49.29	40.03
sub13	110	down2	ten	1.25	UL	UL2AL	23.48	-14.87	23.25	0.23	-0.12	-14.76	0.821	5	28	49.29	40.03
sub13	110	down2	ten	1.25	AL	AL2UL	27.67	-22.03	27.64	0.04	-0.59	-21.44	0.955	5	28	49.29	40.03
sub13	110	down2	ten	1.50	UL	UL2AL	32.74	-22.47	32.71	0.03	0.00	-22.46	0.830	5	28	49.29	40.03
sub13	110	down2	ten	1.50	AL	AL2UL	30.72	-39.82	30.72	0.00	-0.08	-39.74	0.998	5	28	49.29	40.03
sub13	110	down2	ten	1.75	UL	UL2AL	40.50	-27.67	40.50	0.00	0.00	-27.67	0.841	5	28	49.29	40.03
sub13	110	down2	ten	1.75	AL	AL2UL	27.70	-59.35	27.70	0.00	-0.08	-59.27	1.020	5	28	49.29	40.03
sub13	110	rec	ten	0.75	UL	UL2AL	16.04	-7.07	14.30	1.74	-3.10	-3.97	0.795	7	28	58.57	47.71
sub13	110	rec	ten	0.75	AL	AL2UL	22.77	-6.81	18.46	4.30	-2.19	-4.63	0.918	7	28	58.57	47.71
sub13	110	rec	ten	1.00	UL	UL2AL	21.96	-6.84	21.37	0.59	-1.91	-4.92	0.801	7	28	58.57	47.71
sub13	110	rec	ten	1.00	AL	AL2UL	20.63	-14.44	20.43	0.20	-1.61	-12.84	0.969	7	28	58.57	47.71
sub13	110	rec	ten	1.25	UL	UL2AL	24.36	-11.79	24.12	0.24	-0.13	-11.66	0.854	7	28	58.57	47.71
sub13	110	rec	ten	1.25	AL	AL2UL	20.44	-22.18	20.34	0.10	-0.33	-21.85	0.970	7	28	58.57	47.71
sub13	110	rec	ten	1.50	UL	UL2AL	31.82	-18.00	31.82	0.01	-0.04	-17.96	0.858	7	28	58.57	47.71
sub13	110	rec	ten	1.50	AL	AL2UL	28.39	-36.35	28.29	0.10	-0.15	-36.20	1.000	7	28	58.57	47.71
sub13	110	rec	ten	1.75	UL	UL2AL	41.38	-24.28	41.06	0.32	0.00	-24.27	0.874	7	28	58.57	47.71
sub13	110	rec	ten	1.75	AL	AL2UL	24.78	-57.57	24.78	0.00	-0.02	-57.56	1.024	7	28	58.57	47.71
sub13	110	up1	ten	0.75	UL	UL2AL	18.21	-6.01	15.89	2.32	-3.63	-2.38	0.786	8	28	63.21	51.55
sub13	110	up1	ten	0.75	AL	AL2UL	22.14	-6.58	20.90	1.25	-1.01	-5.57	0.946	8	28	63.21	51.55
sub13	110	up1	ten	1.00	UL	UL2AL	19.00	-6.89	18.38	0.62	-1.71	-5.17	0.819	8	28	63.21	51.55
sub13	110	up1	ten	1.00	AL	AL2UL	21.56	-11.78	21.29	0.26	-1.44	-10.35	0.972	8	28	63.21	51.55
sub13	110	up1	ten	1.25	UL	UL2AL	25.36	-10.28	25.24	0.13	-0.63	-9.65	0.877	8	28	63.21	51.55
sub13	110	up1	ten	1.25	AL	AL2UL	26.16	-21.77	26.11	0.05	-0.66	-21.11	0.969	8	28	63.21	51.55
sub13	110	up1	ten	1.50	UL	UL2AL	34.29	-16.64	34.29	0.00	0.00	-16.64	0.874	8	28	63.21	51.55
sub13	110	up1	ten	1.50	AL	AL2UL	27.08	-36.71	27.08	0.00	-0.20	-36.50	0.994	8	28	63.21	51.55
sub13	110	up1	ten	1.75	UL	UL2AL	35.89	-28.76	35.89	0.00	0.00	-28.76	0.888	8	28	63.21	51.55
sub13	110	up1	ten	1.75	AL	AL2UL	29.04	-52.07	28.99	0.04	-0.20	-51.87	1.024	8	28	63.21	51.55
sub13	110	down1	twenty	0.75	UL	UL2AL	19.14	-6.40	17.29	1.85	-2.08	-4.33	0.770	6	28	53.93	43.87
sub13	110	down1	twenty	0.75	AL	AL2UL	14.58	-13.10	14.02	0.56	-3.17	-9.92	0.943	6	28	53.93	43.87
sub13	110	down1	twenty	1.00	UL	UL2AL	21.01	-9.60	20.10	0.91	-1.90	-7.70	0.847	6	28	53.93	43.87
sub13	110	down1	twenty	1.00	AL	AL2UL	22.53	-13.97	22.02	0.51	-1.85	-12.12	0.927	6	28	53.93	43.87
sub13	110	down1	twenty	1.25	UL	UL2AL	25.30	-13.96	25.11	0.19	-0.29	-13.67	0.850	6	28	53.93	43.87
sub13	110	down1	twenty	1.25	AL	AL2UL	29.35	-18.48	29.24	0.11	-0.81	-17.67	0.969	6	28	53.93	43.87
sub13	110	down1	twenty	1.50	UL	UL2AL	34.38	-21.29	34.36	0.02	0.00	-21.28	0.871	6	28	53.93	43.87
sub13	110	down1	twenty	1.50	AL	AL2UL	27.82	-38.65	27.81	0.01	-0.10	-38.54	0.989	6	28	53.93	43.87
sub13	110	down1	twenty	1.75	UL	UL2AL	41.60	-28.95	41.60	0.00	0.00	-28.95	0.873	6	28	53.93	43.87
sub13	110	down1	twenty	1.75	AL	AL2UL	26.43	-56.34	26.43	0.00	-0.05	-56.29	1.019	6	28	53.93	43.87
sub13	110	down2	twenty	0.75	UL	UL2AL	16.22	-7.46	14.16	2.06	-3.65	-3.81	0.784	5	28	49.29	40.03
sub13	110	down2	twenty	0.75	AL	AL2UL	23.50	-6.41	21.73	1.76	-2.48	-3.93	0.939	5	28	49.29	40.03
sub13	110	down2	twenty	1.00	UL	UL2AL	19.95	-7.94	18.64	1.31	-2.88	-5.06	0.787	5	28	49.29	40.03
sub13	110	down2	twenty	1.00	AL	AL2UL	19.01	-17.86	18.91	0.10	-1.68	-16.18	0.968	5	28	49.29	40.03
sub13	110	down2	twenty	1.25	UL	UL2AL	23.58	-13.06	23.30	0.27	-0.57	-12.49	0.821	5	28	49.29	40.03
sub13	110	down2	twenty	1.25	AL	AL2UL	23.83	-27.07	23.78	0.05	-0.96	-26.11	0.955	5	28	49.29	40.03
sub13	110	down2	twenty	1.50	UL	UL2AL	30.05	-21.23	29.99	0.05	-0.20	-21.03	0.830	5	28	49.29	40.03
sub13	110	down2	twenty	1.50	AL	AL2UL	29.34	-41.68	29.34	0.00	-0.33	-41.35	0.989	5	28	49.29	40.03
sub13	110	down2	twenty	1.75	UL	UL2AL	39.31	-26.40	39.24	0.07	0.00	-26.40	0.840	5	28	49.29	40.03
sub13	110	down2	twenty	1.75	AL	AL2UL	27.11	-58.77	27.10	0.01	-0.06	-58.71	1.002	5	28	49.29	40.03
sub13	110	rec	twenty	0.75	UL	UL2AL	15.85	-6.27	14.42	1.43	-2.78	-3.49	0.744	7	28	58.57	47.71
sub13	110	rec	twenty	0.75	AL	AL2UL	22.31	-7.05	19.06	3.25	-2.64	-4.41	0.911	7	28	58.57	47.71
sub13	110	rec	twenty	1.00	UL	UL2AL	18.69	-7.40	18.46	0.23	-1.71	-5.69	0.834	7	28	58.57	47.71
sub13	110	rec	twenty	1.00	AL	AL2UL	23.35	-7.83	22.76	0.59	-1.52	-6.31	0.972	7	28	58.57	47.71
sub13	110	rec	twenty	1.25	UL	UL2AL	22.70	-11.82	22.46	0.24	-0.05	-11.77	0.856	7	28	58.57	47.71
sub13	110	rec	twenty	1.25	AL	AL2UL	26.76	-15.68	26.54	0.21	-0.55	-15.13	0.974	7	28	58.57	47.71
sub13	110	rec	twenty	1.50	UL	UL2AL	31.79	-17.84	31.78	0.01	-0.01	-17.83	0.866	7	28	58.57	47.71
sub13	110	rec	twenty	1.50	AL	AL2UL	28.38	-32.99	28.34	0.04	-0.11	-32.87	0.990	7	28	58.57	47.71
sub13	110	rec	twenty	1.75	UL	UL2AL	41.33	-25.32	41.33	0.00	0.00	-25.32	0.885	7	28	58.57	47.71
sub13	110	rec	twenty	1.75	AL	AL2UL	19.89	-52.05	19.73	0.15	0.00	-52.04	1.025	7	28	58.57	47.71
sub13	110	up1	twenty	0.75	UL	UL2AL	15.87	-5.96	14.53	1.34	-2.50	-3.45	0.826	8	28	63.21	51.55
sub13	110	up1	twenty	0.75	AL	AL2UL	17.83	-6.73	16.83	1.00	-1.65	-5.08	0.951	8	28	63.21	51.55
sub13	110	up1	twenty	1.00	UL	UL2AL	19.91	-4.95	19.03	0.88	-1.15	-3.80	0.830	8	28	63.21	51.55
sub13	110	up1	twenty	1.00	AL	AL2UL	19.47	-12.38	19.29	0.18	-1.61	-10.77	0.974	8	28	63.21	51.55
sub13	110	up1	twenty	1.25	UL	UL2AL	22.08	-12.61	21.90	0.17	-0.78	-11.83	0.863	8	28	63.21	51.55
sub13	110	up1	twenty	1.25	AL	AL2UL	25.08	-21.92	24.96	0.12	-0.50	-21.42	0.983	8	28	63.21	51.55
sub13	110	up1	twenty	1.50	UL	UL2AL	31.05	-19.99	31.05	0.00	0.00	-19.99	0.875	8	28	63.21	51.55
sub13	110	up1	twenty	1.50	AL	AL2UL	27.16	-37.05	27.11	0.05	-0.24	-36.81	0.994	8	28	63.21	51.55
sub13	110	up1	twenty	1.75	UL	UL2AL	35.25	-31.78	35.25	0.00	0.00	-31.78	0.882	8	28	63.21	51.55
sub13	110	up1	twenty	1.75	AL	AL2UL	30.96	-50.84	30.96	0.00	-0.08	-50.76	1.021	8	28	63.21	51.55
